# Supplementary material for: Understanding the Role of Free-Living Bacteria in the Gut of the Lower Termite Coptotermes gestroi Based on Metagenomic DNA Analysis
Source: Insects. 2023 Oct 24;14(11):832. doi: 10.3390/insects14110832 (PMC10671698; doi:10.3390/insects14110832)
Supplement: Supplementary file 1 [file insects-14-00832-s001.zip]

Archive with 2 entries (2 files):
- 5 Suplementary Tables and figures 20230817.pdf
- 6 Table S 20230817.xlsx
