# Supplementary material for: Understanding the Role of Free-Living Bacteria in the Gut of the Lower Termite Coptotermes gestroi Based on Metagenomic DNA Analysis
Source: Insects. 2023 Oct 24;14(11):832. doi: 10.3390/insects14110832 (PMC10671698; doi:10.3390/insects14110832)
Supplement: Supplementary file 1 [file insects-14-00832-s001.zip › 6 Table S 20230817.xlsx]

## Sheet: Table S1
Table S1. Statistics of the microorganism composition distribution free-living in Coptotermes gestroi guts
Original	Phylum	Class	Order	Family	Genus	Species	ORF	Proportion (%)
Bacteria	35	54	115	242	661	1279	100340	80
Archaea	4	10	15	21	47	61	533	0.42
Eukaryota	20	14	25	33	43	24	731	0.58
Viruses	-	-	1	11	13	7	249	0.2
Unclassified							23578	18.8
Total	59	78	156	307	764	1371	125431	100
(-): Unclassified

## Sheet: Table S2
Table S2.The composition and diversity of free-living bacteria in the gut of termite C. gestroi harvested in Ha Noi, Vietnam								Summary
Gene code	Kingdom	Phyla	Class	Order	Family	Genus	Species	Phyla	Gene numbers	Proportion (%)
Termite-2_GL0130511	Bacteria	Acidobacteria	Holophagae	Holophagales	Holophagaceae	Holophaga	Holophaga foetida	Firmicutes	28195	29.4462
Termite-2_GL0027818	Bacteria	Acidobacteria	Holophagae	Holophagales	Holophagaceae	Holophaga	Holophaga foetida	Proteobacteria	22364	23.3564
Termite-2_GL0079855	Bacteria	Acidobacteria	Solibacteres	Solibacterales	Solibacteraceae	Candidatus Solibacter	Candidatus Solibacter usitatus	Spirochaetes	21825	22.7935
Termite-2_GL0020807	Bacteria	Acidobacteria	Acidobacteriia	Acidobacteriales	Acidobacteriaceae	Granulicella	Granulicella tundricola	Bacteroidetes	14554	15.1998
Termite-2_GL0021517	Bacteria	Acidobacteria	Acidobacteriia	Acidobacteriales	Acidobacteriaceae	Granulicella	Granulicella tundricola	Synergistetes	5357	5.59472
Termite-2_GL0112353	Bacteria	Acidobacteria	Acidobacteriia	Acidobacteriales	Acidobacteriaceae	Terriglobus	Terriglobus roseus	Planctomycetes	1430	1.49346
Termite-2_GL0014034	Bacteria	Acidobacteria	Acidobacteriia	Acidobacteriales	Acidobacteriaceae			Actinobacteria	603	0.629758
Termite-2_GL0005157	Bacteria	Acidobacteria	Acidobacteriia	Acidobacteriales	Acidobacteriaceae			Cyanobacteria	265	0.27676
Termite-2_GL0012045	Bacteria	Acidobacteria	Solibacteres	Solibacterales	Solibacteraceae	Candidatus Solibacter	Candidatus Solibacter usitatus	Verrucomicrobia	208	0.21723
Termite-2_GL0036305	Bacteria	Acidobacteria	Solibacteres	Solibacterales	Solibacteraceae	Candidatus Solibacter	Candidatus Solibacter usitatus	Fusobacteria	183	0.191121
Termite-2_GL0070092	Bacteria	Acidobacteria	Solibacteres	Solibacterales	Solibacteraceae	Candidatus Solibacter	Candidatus Solibacter usitatus	Chloroflexi	145	0.151434
Termite-2_GL0103141	Bacteria	Acidobacteria	Solibacteres	Solibacterales	Solibacteraceae	Candidatus Solibacter	Candidatus Solibacter usitatus	Chlorobi	117	0.122192
Termite-2_GL0090740	Bacteria	Acidobacteria	Solibacteres	Solibacterales	Solibacteraceae	Candidatus Solibacter	Candidatus Solibacter usitatus	Thermotogae	84	0.0877275
Termite-2_GL0087767	Bacteria	Acidobacteria	Acidobacteria	Acidobacteriales	Acidobacteriaceae	Candidatus Chloracidobacterium	Candidatus Chloracidobacterium thermophilum	Acidobacteria	68	0.0710175
Termite-2_GL0061105	Bacteria	Acidobacteria	Acidobacteria	Acidobacteriales	Acidobacteriaceae	Candidatus Chloracidobacterium	Candidatus Chloracidobacterium thermophilum	Deinococcus-Thermus	38	0.0396863
Termite-2_GL0072368	Bacteria	Acidobacteria	Acidobacteria	Acidobacteriales	Acidobacteriaceae	Candidatus Chloracidobacterium	Candidatus Chloracidobacterium thermophilum	Deferribacteres	35	0.0365531
Termite-2_GL0057714	Bacteria	Acidobacteria	Acidobacteriia	Acidobacteriales	Acidobacteriaceae	Granulicella	Granulicella mallensis	Ignavibacteria	35	0.0365531
Termite-2_GL0024257	Bacteria	Acidobacteria	Acidobacteriia	Acidobacteriales	Acidobacteriaceae	Granulicella	Granulicella tundricola	Elusimicrobia	32	0.03342
Termite-2_GL0021203	Bacteria	Acidobacteria	Holophagae	Holophagales	Holophagaceae	Holophaga	Holophaga foetida	Nitrospirae	28	0.0292425
Termite-2_GL0017941	Bacteria	Acidobacteria	Acidobacteria	Acidobacteriales	Acidobacteriaceae	Candidatus Chloracidobacterium	Candidatus Chloracidobacterium thermophilum	Calditrichota	26	0.0271538
Termite-2_GL0048826	Bacteria	Acidobacteria	Acidobacteriia	Acidobacteriales	Acidobacteriaceae	Terriglobus	Terriglobus saanensis	Mycoplasmatota	21	0.0219319
Termite-2_GL0043335	Bacteria	Acidobacteria	Solibacteres	Solibacterales	Solibacteraceae	Candidatus Solibacter	Candidatus Solibacter usitatus	Tenericutes	21	0.0219319
Termite-2_GL0056342	Bacteria	Acidobacteria						Aquificae	20	0.0208875
Termite-2_GL0020455	Bacteria	Acidobacteria	Solibacteres	Solibacterales	Solibacteraceae	Candidatus Solibacter	Candidatus Solibacter usitatus	Fibrobacteres	19	0.0198431
Termite-2_GL0001976	Bacteria	Acidobacteria	Holophagae	Holophagales	Holophagaceae	Holophaga	Holophaga foetida	Dictyoglomi	18	0.0187988
Termite-2_GL0115171	Bacteria	Acidobacteria	Solibacteres	Solibacterales	Solibacteraceae	Candidatus Solibacter	Candidatus Solibacter usitatus	Cloacimonetes	11	0.0114881
Termite-2_GL0060905	Bacteria	Acidobacteria	Solibacteres	Solibacterales	Solibacteraceae	Candidatus Solibacter	Candidatus Solibacter usitatus	Pseudomonadota	10	0.0104438
Termite-2_GL0065807	Bacteria	Acidobacteria	Acidobacteriia	Acidobacteriales	Acidobacteriaceae	Acidobacterium	Acidobacterium capsulatum	NA	9	0.00939938
Termite-2_GL0051477	Bacteria	Acidobacteria	Solibacteres	Solibacterales	Solibacteraceae	Candidatus Solibacter	Candidatus Solibacter usitatus	Chrysiogenetes	8	0.008355
Termite-2_GL0008007	Bacteria	Acidobacteria	Solibacteres	Solibacterales	Solibacteraceae	Candidatus Solibacter	Candidatus Solibacter usitatus	Lentisphaerota	8	0.008355
Termite-2_GL0016615	Bacteria	Acidobacteria	Acidobacteriia	Acidobacteriales	Acidobacteriaceae	Acidobacterium	Acidobacterium capsulatum	Chlamydiae	6	0.00626625
Termite-2_GL0017194	Bacteria	Acidobacteria	Acidobacteria	Acidobacteriales	Acidobacteriaceae	Candidatus Chloracidobacterium	Candidatus Chloracidobacterium thermophilum	Gemmatimonadetes	3	0.00313313
Termite-2_GL0010604	Bacteria	Acidobacteria	Holophagae	Holophagales	Holophagaceae	Holophaga	Holophaga foetida	Poribacteria	2	0.00208875
Termite-2_GL0088055	Bacteria	Acidobacteria	Holophagae	Holophagales	Holophagaceae	Holophaga	Holophaga foetida	Caldiserica	1	0.00104438
Termite-2_GL0121675	Bacteria	Acidobacteria	Acidobacteria	Acidobacteriales	Acidobacteriaceae	Candidatus Koribacter	Candidatus Koribacter versatilis	Campylobacterota	1	0.00104438
Termite-2_GL0130977	Bacteria	Acidobacteria	Acidobacteria	Acidobacteriales	Acidobacteriaceae	Candidatus Chloracidobacterium	Candidatus Chloracidobacterium thermophilum	Thermodesulfobacteria	1	0.00104438
Termite-2_GL0107658	Bacteria	Acidobacteria
Termite-2_GL0115366	Bacteria	Acidobacteria	Acidobacteriia	Acidobacteriales	Acidobacteriaceae	Acidobacterium	Acidobacterium capsulatum	Total	95751	100
Termite-2_GL0017193	Bacteria	Acidobacteria	Acidobacteria	Acidobacteriales	Acidobacteriaceae	Candidatus Chloracidobacterium	Candidatus Chloracidobacterium thermophilum
Termite-2_GL0055254	Bacteria	Acidobacteria	Acidobacteria	Acidobacteriales	Acidobacteriaceae	Candidatus Chloracidobacterium	Candidatus Chloracidobacterium thermophilum
Termite-2_GL0081963	Bacteria	Acidobacteria	Acidobacteria	Acidobacteriales	Acidobacteriaceae	Candidatus Chloracidobacterium	Candidatus Chloracidobacterium thermophilum
Termite-2_GL0116481	Bacteria	Acidobacteria	Acidobacteria	Acidobacteriales	Acidobacteriaceae	Candidatus Koribacter	Candidatus Koribacter versatilis
Termite-2_GL0016254	Bacteria	Acidobacteria	Acidobacteria	Acidobacteriales	Acidobacteriaceae	Candidatus Koribacter	Candidatus Koribacter versatilis
Termite-2_GL0105073	Bacteria	Acidobacteria	Solibacteres	Solibacterales	Solibacteraceae	Candidatus Solibacter	Candidatus Solibacter usitatus
Termite-2_GL0011727	Bacteria	Acidobacteria	Solibacteres	Solibacterales	Solibacteraceae	Candidatus Solibacter	Candidatus Solibacter usitatus
Termite-2_GL0018137	Bacteria	Acidobacteria	Solibacteres	Solibacterales	Solibacteraceae	Candidatus Solibacter	Candidatus Solibacter usitatus
Termite-2_GL0044287	Bacteria	Acidobacteria	Solibacteres	Solibacterales	Solibacteraceae	Candidatus Solibacter	Candidatus Solibacter usitatus
Termite-2_GL0058262	Bacteria	Acidobacteria	Solibacteres	Solibacterales	Solibacteraceae	Candidatus Solibacter	Candidatus Solibacter usitatus
Termite-2_GL0060906	Bacteria	Acidobacteria	Solibacteres	Solibacterales	Solibacteraceae	Candidatus Solibacter	Candidatus Solibacter usitatus
Termite-2_GL0004569	Bacteria	Acidobacteria	Solibacteres	Solibacterales	Solibacteraceae	Candidatus Solibacter	Candidatus Solibacter usitatus
Termite-2_GL0072049	Bacteria	Acidobacteria	Solibacteres	Solibacterales	Solibacteraceae	Candidatus Solibacter	Candidatus Solibacter usitatus
Termite-2_GL0007106	Bacteria	Acidobacteria	Solibacteres	Solibacterales	Solibacteraceae	Candidatus Solibacter	Candidatus Solibacter usitatus
Termite-2_GL0087646	Bacteria	Acidobacteria	Solibacteres	Solibacterales	Solibacteraceae	Candidatus Solibacter	Candidatus Solibacter usitatus
Termite-2_GL0094346	Bacteria	Acidobacteria	Solibacteres	Solibacterales	Solibacteraceae	Candidatus Solibacter	Candidatus Solibacter usitatus
Termite-2_GL0050511	Bacteria	Acidobacteria	Acidobacteriia	Acidobacteriales	Acidobacteriaceae	Granulicella	Granulicella mallensis
Termite-2_GL0003614	Bacteria	Acidobacteria	Acidobacteriia	Acidobacteriales	Acidobacteriaceae	Granulicella	Granulicella mallensis
Termite-2_GL0088904	Bacteria	Acidobacteria	Acidobacteriia	Acidobacteriales	Acidobacteriaceae	Granulicella	Granulicella mallensis
Termite-2_GL0107017	Bacteria	Acidobacteria	Holophagae	Holophagales	Holophagaceae	Holophaga	Holophaga foetida
Termite-2_GL0116460	Bacteria	Acidobacteria	Holophagae	Holophagales	Holophagaceae	Holophaga	Holophaga foetida
Termite-2_GL0027364	Bacteria	Acidobacteria	Holophagae	Holophagales	Holophagaceae	Holophaga	Holophaga foetida
Termite-2_GL0068893	Bacteria	Acidobacteria	Holophagae	Holophagales	Holophagaceae	Holophaga	Holophaga foetida
Termite-2_GL0091896	Bacteria	Acidobacteria	Holophagae	Holophagales	Holophagaceae	Holophaga	Holophaga foetida
Termite-2_GL0094415	Bacteria	Acidobacteria	Holophagae	Holophagales	Holophagaceae	Holophaga	Holophaga foetida
Termite-2_GL0044170	Bacteria	Acidobacteria	Acidobacteriia	Acidobacteriales	Acidobacteriaceae	Terriglobus	Terriglobus roseus
Termite-2_GL0090576	Bacteria	Acidobacteria	Acidobacteriia	Acidobacteriales	Acidobacteriaceae	Terriglobus	Terriglobus roseus
Termite-2_GL0077331	Bacteria	Acidobacteria	Acidobacteriia	Acidobacteriales	Acidobacteriaceae	Terriglobus	Terriglobus saanensis
Termite-2_GL0108442	Bacteria	Acidobacteria
Termite-2_GL0115381	Bacteria	Acidobacteria
Termite-2_GL0086218	Bacteria	Actinobacteria	Actinobacteria	Actinomycetales	Beutenbergiaceae	Beutenbergia	Beutenbergia cavernae
Termite-2_GL0056406	Bacteria	Actinobacteria	Actinobacteria	Coriobacteriales	Coriobacteriaceae	Eggerthella
Termite-2_GL0004590	Bacteria	Actinobacteria	Actinobacteria	Actinomycetales	Promicromonosporaceae	Xylanimonas	Xylanimonas cellulosilytica
Termite-2_GL0104654	Bacteria	Actinobacteria	Actinobacteria	Coriobacteriales	Coriobacteriaceae	Olsenella	Olsenella sp. oral taxon 809
Termite-2_GL0018772	Bacteria	Actinobacteria	Actinobacteria	Actinomycetales
Termite-2_GL0045589	Bacteria	Actinobacteria	Actinobacteria	Actinomycetales
Termite-2_GL0110043	Bacteria	Actinobacteria	Actinobacteria	Actinomycetales	Micrococcaceae	Arthrobacter
Termite-2_GL0047043	Bacteria	Actinobacteria	Actinobacteria	Actinomycetales	Beutenbergiaceae	Beutenbergia	Beutenbergia cavernae
Termite-2_GL0038143	Bacteria	Actinobacteria	Actinobacteria	Actinomycetales	Dermabacteraceae	Brachybacterium	Brachybacterium squillarum
Termite-2_GL0124917	Bacteria	Actinobacteria	Actinobacteria	Coriobacteriales	Coriobacteriaceae	Collinsella
Termite-2_GL0086963	Bacteria	Actinobacteria	Actinobacteria	Actinomycetales	Intrasporangiaceae	Serinicoccus	Serinicoccus profundi
Termite-2_GL0076193	Bacteria	Actinobacteria	Actinobacteria	Coriobacteriales	Coriobacteriaceae	Slackia	Slackia exigua
Termite-2_GL0074379	Bacteria	Actinobacteria	Actinobacteria	Actinomycetales
Termite-2_GL0013805	Bacteria	Actinobacteria	Actinobacteria
Termite-2_GL0074381	Bacteria	Actinobacteria	Actinobacteria	Actinomycetales	Beutenbergiaceae	Beutenbergia	Beutenbergia cavernae
Termite-2_GL0015030	Bacteria	Actinobacteria	Actinobacteria	Actinomycetales	Promicromonosporaceae	Xylanimonas	Xylanimonas cellulosilytica
Termite-2_GL0057334	Bacteria	Actinobacteria	Actinobacteria	Actinomycetales	Actinomycetaceae	Actinomyces
Termite-2_GL0117656	Bacteria	Actinobacteria	Actinobacteria	Coriobacteriales	Coriobacteriaceae	Eggerthella
Termite-2_GL0097982	Bacteria	Actinobacteria	Actinobacteria	Actinomycetales	Mycobacteriaceae	Mycobacterium
Termite-2_GL0064377	Bacteria	Actinobacteria	Actinobacteria	Actinomycetales	Actinomycetaceae	Actinomyces	Actinomyces georgiae
Termite-2_GL0028680	Bacteria	Actinobacteria	Actinobacteria	Actinomycetales	Actinomycetaceae	Actinomyces	Actinomyces urogenitalis
Termite-2_GL0062529	Bacteria	Actinobacteria	Actinobacteria	Actinomycetales	Pseudonocardiaceae	Amycolatopsis
Termite-2_GL0116300	Bacteria	Actinobacteria	Actinobacteria	Actinomycetales	Beutenbergiaceae	Beutenbergia	Beutenbergia cavernae
Termite-2_GL0030027	Bacteria	Actinobacteria	Actinobacteria	Bifidobacteriales	Bifidobacteriaceae	Bifidobacterium	Bifidobacterium animalis
Termite-2_GL0025719	Bacteria	Actinobacteria	Actinobacteria	Bifidobacteriales	Bifidobacteriaceae	Bifidobacterium	Bifidobacterium longum
Termite-2_GL0121619	Bacteria	Actinobacteria	Actinobacteria	Actinomycetales	Dermabacteraceae	Brachybacterium	Brachybacterium faecium
Termite-2_GL0043188	Bacteria	Actinobacteria	Actinobacteria	Actinomycetales	Cellulomonadaceae	Cellulomonas	Cellvibrio gilvus
Termite-2_GL0019182	Bacteria	Actinobacteria	Actinobacteria	Actinomycetales	Corynebacteriaceae	Corynebacterium	Corynebacterium kroppenstedtii
Termite-2_GL0088895	Bacteria	Actinobacteria	Actinobacteria	Coriobacteriales	Coriobacteriaceae	Eggerthella
Termite-2_GL0042885	Bacteria	Actinobacteria	Actinobacteria	Coriobacteriales	Coriobacteriaceae	Gordonibacter	Gordonibacter pamelaeae
Termite-2_GL0121271	Bacteria	Actinobacteria	Actinobacteria	Actinomycetales	Intrasporangiaceae	Intrasporangium	Intrasporangium calvum
Termite-2_GL0046071	Bacteria	Actinobacteria	Actinobacteria	Actinomycetales	Promicromonosporaceae	Isoptericola	Isoptericola variabilis
Termite-2_GL0072991	Bacteria	Actinobacteria	Actinobacteria	Actinomycetales	Jonesiaceae	Jonesia	Jonesia denitrificans
Termite-2_GL0057101	Bacteria	Actinobacteria	Actinobacteria	Actinomycetales	Microbacteriaceae	Microbacterium
Termite-2_GL0081144	Bacteria	Actinobacteria	Actinobacteria	Actinomycetales	Nocardiaceae	Nocardia	Nocardia farcinica
Termite-2_GL0057240	Bacteria	Actinobacteria	Actinobacteria	Actinomycetales	Nocardioidaceae	Nocardioides
Termite-2_GL0081801	Bacteria	Actinobacteria	Actinobacteria	Rubrobacterales	Rubrobacteraceae	Rubrobacter	Rubrobacter xylanophilus
Termite-2_GL0008933	Bacteria	Actinobacteria	Actinobacteria	Bifidobacteriales	Bifidobacteriaceae	Scardovia	Scardovia inopinata
Termite-2_GL0021565	Bacteria	Actinobacteria	Actinobacteria	Coriobacteriales	Coriobacteriaceae	Slackia	Slackia heliotrinireducens
Termite-2_GL0126528	Bacteria	Actinobacteria	Actinobacteria	Actinomycetales	Streptomycetaceae	Streptomyces
Termite-2_GL0083048	Bacteria	Actinobacteria	Actinobacteria	Actinomycetales	Streptomycetaceae	Streptomyces
Termite-2_GL0006480	Bacteria	Actinobacteria	Actinobacteria	Actinomycetales	Streptomycetaceae	Streptomyces	Streptomyces auratus
Termite-2_GL0028679	Bacteria	Actinobacteria	Actinobacteria	Actinomycetales	Streptomycetaceae	Streptomyces	Streptomyces hygroscopicus
Termite-2_GL0073539	Bacteria	Actinobacteria	Actinobacteria	Actinomycetales	Micromonosporaceae	Verrucosispora	Verrucosispora maris
Termite-2_GL0009840	Bacteria	Actinobacteria	Actinobacteria	Actinomycetales	Promicromonosporaceae	Xylanimonas	Xylanimonas cellulosilytica
Termite-2_GL0032551	Bacteria	Actinobacteria	Actinobacteria	Actinomycetales	Promicromonosporaceae	Xylanimonas	Xylanimonas cellulosilytica
Termite-2_GL0106923	Bacteria	Actinobacteria	Actinobacteria
Termite-2_GL0010428	Bacteria	Actinobacteria	Actinobacteria
Termite-2_GL0121272	Bacteria	Actinobacteria	Actinobacteria
Termite-2_GL0017056	Bacteria	Actinobacteria	Actinobacteria
Termite-2_GL0103350	Bacteria	Actinobacteria	Actinobacteria
Termite-2_GL0064649	Bacteria	Actinobacteria	Actinobacteria	Actinomycetales	Microbacteriaceae
Termite-2_GL0032679	Bacteria	Actinobacteria	Actinobacteria	Actinomycetales
Termite-2_GL0002406	Bacteria	Actinobacteria	Actinobacteria	Actinomycetales
Termite-2_GL0063985	Bacteria	Actinobacteria	Actinobacteria	Actinomycetales
Termite-2_GL0069095	Bacteria	Actinobacteria	Actinobacteria	Actinomycetales	Micrococcaceae	Arthrobacter	Arthrobacter globiformis
Termite-2_GL0087926	Bacteria	Actinobacteria	Actinobacteria	Coriobacteriales	Coriobacteriaceae	Atopobium
Termite-2_GL0064199	Bacteria	Actinobacteria	Actinobacteria	Actinomycetales	Beutenbergiaceae	Beutenbergia	Beutenbergia cavernae
Termite-2_GL0077992	Bacteria	Actinobacteria	Actinobacteria	Actinomycetales	Beutenbergiaceae	Beutenbergia	Beutenbergia cavernae
Termite-2_GL0093701	Bacteria	Actinobacteria	Actinobacteria	Bifidobacteriales	Bifidobacteriaceae	Bifidobacterium	Bifidobacterium dentium
Termite-2_GL0104938	Bacteria	Actinobacteria	Actinobacteria	Actinomycetales	Cellulomonadaceae	Cellulomonas	Cellulomonas fimi
Termite-2_GL0106729	Bacteria	Actinobacteria	Actinobacteria	Coriobacteriales	Coriobacteriaceae	Eggerthella
Termite-2_GL0128013	Bacteria	Actinobacteria	Actinobacteria	Coriobacteriales	Coriobacteriaceae	Eggerthella
Termite-2_GL0051413	Bacteria	Actinobacteria	Actinobacteria	Coriobacteriales	Coriobacteriaceae	Eggerthella
Termite-2_GL0074598	Bacteria	Actinobacteria	Actinobacteria	Bifidobacteriales	Bifidobacteriaceae	Gardnerella	Gardnerella vaginalis
Termite-2_GL0074599	Bacteria	Actinobacteria	Actinobacteria	Bifidobacteriales	Bifidobacteriaceae	Gardnerella	Gardnerella vaginalis
Termite-2_GL0074600	Bacteria	Actinobacteria	Actinobacteria	Bifidobacteriales	Bifidobacteriaceae	Gardnerella	Gardnerella vaginalis
Termite-2_GL0121683	Bacteria	Actinobacteria	Actinobacteria	Actinomycetales	Actinomycetaceae	Mobiluncus	Mobiluncus mulieris
Termite-2_GL0020256	Bacteria	Actinobacteria	Actinobacteria	Coriobacteriales	Coriobacteriaceae	Olsenella	Olsenella sp. oral taxon 809
Termite-2_GL0085369	Bacteria	Actinobacteria	Actinobacteria	Bifidobacteriales	Bifidobacteriaceae	Scardovia	Scardovia inopinata
Termite-2_GL0103914	Bacteria	Actinobacteria	Actinobacteria	Coriobacteriales	Coriobacteriaceae	Slackia	Slackia heliotrinireducens
Termite-2_GL0130306	Bacteria	Actinobacteria	Actinobacteria	Actinomycetales	Streptomycetaceae	Streptomyces	Streptomyces violaceusniger
Termite-2_GL0048367	Bacteria	Actinobacteria	Actinobacteria	Actinomycetales	Streptomycetaceae	Streptomyces	Streptomyces viridochromogenes
Termite-2_GL0020390	Bacteria	Actinobacteria	Actinobacteria	Actinomycetales	Pseudonocardiaceae	Thermobispora	Thermobispora bispora
Termite-2_GL0044031	Bacteria	Actinobacteria	Actinobacteria	Actinomycetales	Thermomonosporaceae	Thermomonospora	Thermomonospora curvata
Termite-2_GL0051497	Bacteria	Actinobacteria	Actinobacteria
Termite-2_GL0077991	Bacteria	Actinobacteria	Actinobacteria
Termite-2_GL0126745	Bacteria	Actinobacteria	Actinobacteria	Bifidobacteriales	Bifidobacteriaceae
Termite-2_GL0117757	Bacteria	Actinobacteria	Actinobacteria	Actinomycetales
Termite-2_GL0018855	Bacteria	Actinobacteria	Actinobacteria	Actinomycetales
Termite-2_GL0080733	Bacteria	Actinobacteria	Actinobacteria	Actinomycetales
Termite-2_GL0088256	Bacteria	Actinobacteria	Actinobacteria	Actinomycetales
Termite-2_GL0048331	Bacteria	Actinobacteria	Actinobacteria	Actinomycetales	Streptosporangiaceae	Streptosporangium	Streptosporangium roseum
Termite-2_GL0049910	Bacteria	Actinobacteria	Actinobacteria	Coriobacteriales	Coriobacteriaceae	Eggerthella	Eggerthella lenta
Termite-2_GL0129461	Bacteria	Actinobacteria	Actinobacteria	Actinomycetales
Termite-2_GL0064535	Bacteria	Actinobacteria	Actinobacteria	Coriobacteriales	Coriobacteriaceae	Eggerthella
Termite-2_GL0114381	Bacteria	Actinobacteria	Actinobacteria	Coriobacteriales	Coriobacteriaceae
Termite-2_GL0039447	Bacteria	Actinobacteria	Actinobacteria	Actinomycetales
Termite-2_GL0043653	Bacteria	Actinobacteria	Actinobacteria	Actinomycetales
Termite-2_GL0008228	Bacteria	Actinobacteria	Actinobacteria	Actinomycetales
Termite-2_GL0051567	Bacteria	Actinobacteria	Actinobacteria	Actinomycetales	Microbacteriaceae	Candidatus Aquiluna
Termite-2_GL0019998	Bacteria	Actinobacteria	Actinobacteria	Actinomycetales	Nocardiaceae	Rhodococcus	Rhodococcus opacus
Termite-2_GL0091928	Bacteria	Actinobacteria	Actinobacteria	Actinomycetales	Micrococcaceae	Rothia
Termite-2_GL0121948	Bacteria	Actinobacteria	Actinobacteria	Actinomycetales
Termite-2_GL0126608	Bacteria	Actinobacteria	Actinobacteria	Actinomycetales	Promicromonosporaceae	Xylanimonas	Xylanimonas cellulosilytica
Termite-2_GL0125989	Bacteria	Actinobacteria	Actinobacteria	Coriobacteriales	Coriobacteriaceae	Eggerthella
Termite-2_GL0124808	Bacteria	Actinobacteria	Actinobacteria	Actinomycetales	Intrasporangiaceae	Janibacter
Termite-2_GL0107441	Bacteria	Actinobacteria	Actinobacteria	Actinomycetales	Actinomycetaceae	Actinomyces	Actinomyces massiliensis
Termite-2_GL0079198	Bacteria	Actinobacteria	Actinobacteria	Coriobacteriales	Coriobacteriaceae	Atopobium	Atopobium rimae
Termite-2_GL0060581	Bacteria	Actinobacteria	Actinobacteria	Actinomycetales
Termite-2_GL0088022	Bacteria	Actinobacteria	Actinobacteria	Actinomycetales	Nocardioidaceae
Termite-2_GL0054969	Bacteria	Actinobacteria	Actinobacteria	Actinomycetales
Termite-2_GL0131241	Bacteria	Actinobacteria	Actinobacteria	Solirubrobacterales	Conexibacteraceae	Conexibacter	Conexibacter woesei
Termite-2_GL0075268	Bacteria	Actinobacteria	Actinobacteria	Actinomycetales	Promicromonosporaceae	Isoptericola	Isoptericola variabilis
Termite-2_GL0010615	Bacteria	Actinobacteria	Actinobacteria	Actinomycetales	Actinomycetaceae	Actinomyces
Termite-2_GL0032858	Bacteria	Actinobacteria	Actinobacteria	Actinomycetales	Promicromonosporaceae	Isoptericola	Isoptericola variabilis
Termite-2_GL0106403	Bacteria	Actinobacteria	Actinobacteria	Actinomycetales	Propionibacteriaceae	Microlunatus	Microlunatus phosphovorus
Termite-2_GL0121970	Bacteria	Actinobacteria	Actinobacteria	Solirubrobacterales	Conexibacteraceae	Conexibacter	Conexibacter woesei
Termite-2_GL0115604	Bacteria	Actinobacteria	Actinobacteria	Actinomycetales
Termite-2_GL0117474	Bacteria	Actinobacteria	Actinobacteria	Bifidobacteriales	Bifidobacteriaceae	Bifidobacterium
Termite-2_GL0011480	Bacteria	Actinobacteria	Actinobacteria	Bifidobacteriales	Bifidobacteriaceae	Bifidobacterium
Termite-2_GL0059773	Bacteria	Actinobacteria	Actinobacteria	Bifidobacteriales	Bifidobacteriaceae	Bifidobacterium	Bifidobacterium breve
Termite-2_GL0010742	Bacteria	Actinobacteria	Actinobacteria	Bifidobacteriales	Bifidobacteriaceae	Bifidobacterium	Bifidobacterium longum
Termite-2_GL0077864	Bacteria	Actinobacteria	Actinobacteria	Coriobacteriales	Coriobacteriaceae	Collinsella	Collinsella tanakaei
Termite-2_GL0049301	Bacteria	Actinobacteria	Actinobacteria	Actinomycetales	Corynebacteriaceae	Corynebacterium	Corynebacterium nuruki
Termite-2_GL0049302	Bacteria	Actinobacteria	Actinobacteria	Actinomycetales	Frankiaceae	Frankia
Termite-2_GL0032537	Bacteria	Actinobacteria	Actinobacteria	Bifidobacteriales	Bifidobacteriaceae	Gardnerella	Gardnerella vaginalis
Termite-2_GL0010502	Bacteria	Actinobacteria	Actinobacteria	Actinomycetales	Gordoniaceae	Gordonia	Gordonia otitidis
Termite-2_GL0123442	Bacteria	Actinobacteria	Actinobacteria	Actinomycetales	Intrasporangiaceae	Intrasporangium	Intrasporangium calvum
Termite-2_GL0029524	Bacteria	Actinobacteria	Actinobacteria	Actinomycetales	Intrasporangiaceae	Intrasporangium	Intrasporangium calvum
Termite-2_GL0128771	Bacteria	Actinobacteria	Actinobacteria	Actinomycetales	Micrococcaceae	Micrococcus	Micrococcus luteus
Termite-2_GL0026686	Bacteria	Actinobacteria	Actinobacteria	Actinomycetales	Actinomycetaceae	Mobiluncus	Mobiluncus curtisii
Termite-2_GL0074075	Bacteria	Actinobacteria	Actinobacteria	Actinomycetales	Actinomycetaceae	Mobiluncus	Mobiluncus mulieris
Termite-2_GL0108543	Bacteria	Actinobacteria	Actinobacteria	Actinomycetales	Mycobacteriaceae	Mycobacterium
Termite-2_GL0035124	Bacteria	Actinobacteria	Actinobacteria	Actinomycetales	Mycobacteriaceae	Mycobacterium	Mycobacterium parascrofulaceum
Termite-2_GL0040999	Bacteria	Actinobacteria	Actinobacteria	Actinomycetales	Mycobacteriaceae	Mycobacterium	Mycobacterium tusciae
Termite-2_GL0000305	Bacteria	Actinobacteria	Actinobacteria	Bifidobacteriales	Bifidobacteriaceae	Scardovia	Scardovia inopinata
Termite-2_GL0118364	Bacteria	Actinobacteria	Actinobacteria	Bifidobacteriales	Bifidobacteriaceae	Scardovia	Scardovia wiggsiae
Termite-2_GL0128903	Bacteria	Actinobacteria	Actinobacteria	Actinomycetales	Segniliparaceae	Segniliparus	Segniliparus rotundus
Termite-2_GL0128904	Bacteria	Actinobacteria	Actinobacteria	Actinomycetales	Segniliparaceae	Segniliparus	Segniliparus rotundus
Termite-2_GL0033933	Bacteria	Actinobacteria	Actinobacteria
Termite-2_GL0103195	Bacteria	Actinobacteria	Actinobacteria	Actinomycetales	Actinomycetaceae
Termite-2_GL0062736	Bacteria	Actinobacteria	Actinobacteria	Coriobacteriales	Coriobacteriaceae
Termite-2_GL0076005	Bacteria	Actinobacteria	Actinobacteria	Coriobacteriales	Coriobacteriaceae
Termite-2_GL0026751	Bacteria	Actinobacteria	Actinobacteria	Actinomycetales	Micrococcaceae
Termite-2_GL0126194	Bacteria	Actinobacteria	Actinobacteria	Actinomycetales
Termite-2_GL0015433	Bacteria	Actinobacteria	Actinobacteria	Actinomycetales
Termite-2_GL0024058	Bacteria	Actinobacteria	Actinobacteria	Actinomycetales
Termite-2_GL0025979	Bacteria	Actinobacteria	Actinobacteria	Actinomycetales
Termite-2_GL0031698	Bacteria	Actinobacteria	Actinobacteria	Actinomycetales
Termite-2_GL0031699	Bacteria	Actinobacteria	Actinobacteria	Actinomycetales
Termite-2_GL0048602	Bacteria	Actinobacteria	Actinobacteria	Actinomycetales
Termite-2_GL0049087	Bacteria	Actinobacteria	Actinobacteria	Actinomycetales
Termite-2_GL0054254	Bacteria	Actinobacteria	Actinobacteria	Actinomycetales
Termite-2_GL0081006	Bacteria	Actinobacteria	Actinobacteria	Actinomycetales
Termite-2_GL0097981	Bacteria	Actinobacteria	Actinobacteria	Actinomycetales
Termite-2_GL0008525	Bacteria	Actinobacteria	Actinobacteria	Coriobacteriales	Coriobacteriaceae	Atopobium	Atopobium parvulum
Termite-2_GL0048910	Bacteria	Actinobacteria	Actinobacteria	Bifidobacteriales	Bifidobacteriaceae	Bifidobacterium
Termite-2_GL0019130	Bacteria	Actinobacteria	Actinobacteria	Bifidobacteriales	Bifidobacteriaceae	Gardnerella	Gardnerella vaginalis
Termite-2_GL0047130	Bacteria	Actinobacteria	Actinobacteria	Bifidobacteriales	Bifidobacteriaceae	Gardnerella	Gardnerella vaginalis
Termite-2_GL0097271	Bacteria	Actinobacteria	Actinobacteria	Coriobacteriales	Coriobacteriaceae	Gordonibacter	Gordonibacter pamelaeae
Termite-2_GL0101680	Bacteria	Actinobacteria	Actinobacteria	Coriobacteriales	Coriobacteriaceae	Gordonibacter	Gordonibacter pamelaeae
Termite-2_GL0126458	Bacteria	Actinobacteria	Actinobacteria	Actinomycetales	Propionibacteriaceae	Microlunatus	Microlunatus phosphovorus
Termite-2_GL0062061	Bacteria	Actinobacteria	Actinobacteria	Actinomycetales	Propionibacteriaceae	Microlunatus	Microlunatus phosphovorus
Termite-2_GL0068941	Bacteria	Actinobacteria	Actinobacteria	Actinomycetales	Propionibacteriaceae	Microlunatus	Microlunatus phosphovorus
Termite-2_GL0096006	Bacteria	Actinobacteria	Actinobacteria	Actinomycetales	Propionibacteriaceae	Microlunatus	Microlunatus phosphovorus
Termite-2_GL0125513	Bacteria	Actinobacteria	Actinobacteria	Actinomycetales	Micromonosporaceae	Micromonospora
Termite-2_GL0042641	Bacteria	Actinobacteria	Actinobacteria	Actinomycetales	Mycobacteriaceae	Mycobacterium	Mycobacterium gilvum
Termite-2_GL0070802	Bacteria	Actinobacteria	Actinobacteria
Termite-2_GL0094163	Bacteria	Actinobacteria	Actinobacteria	Actinomycetales	Actinomycetaceae	Actinomyces
Termite-2_GL0096544	Bacteria	Actinobacteria	Actinobacteria	Actinomycetales	Pseudonocardiaceae	Amycolatopsis
Termite-2_GL0033052	Bacteria	Actinobacteria	Actinobacteria	Actinomycetales	Micrococcaceae	Arthrobacter	Arthrobacter globiformis
Termite-2_GL0112231	Bacteria	Actinobacteria	Actinobacteria	Actinomycetales
Termite-2_GL0129460	Bacteria	Actinobacteria	Actinobacteria	Actinomycetales
Termite-2_GL0066071	Bacteria	Actinobacteria	Actinobacteria	Actinomycetales
Termite-2_GL0068072	Bacteria	Actinobacteria	Actinobacteria	Actinomycetales
Termite-2_GL0088021	Bacteria	Actinobacteria	Actinobacteria	Actinomycetales
Termite-2_GL0061882	Bacteria	Actinobacteria	Actinobacteria	Actinomycetales	Jonesiaceae	Jonesia	Jonesia denitrificans
Termite-2_GL0007974	Bacteria	Actinobacteria	Actinobacteria	Coriobacteriales	Coriobacteriaceae	Slackia	Slackia heliotrinireducens
Termite-2_GL0060582	Bacteria	Actinobacteria	Actinobacteria	Actinomycetales
Termite-2_GL0081674	Bacteria	Actinobacteria	Actinobacteria	Actinomycetales	Actinomycetaceae	Actinomyces
Termite-2_GL0084871	Bacteria	Actinobacteria	Actinobacteria	Actinomycetales	Cellulomonadaceae	Cellulomonas	Cellulomonas fimi
Termite-2_GL0088954	Bacteria	Actinobacteria	Actinobacteria	Actinomycetales	Cellulomonadaceae	Cellulomonas	Cellvibrio gilvus
Termite-2_GL0084870	Bacteria	Actinobacteria	Actinobacteria
Termite-2_GL0112770	Bacteria	Actinobacteria	Actinobacteria	Actinomycetales
Termite-2_GL0112771	Bacteria	Actinobacteria	Actinobacteria	Actinomycetales
Termite-2_GL0117195	Bacteria	Actinobacteria	Actinobacteria	Actinomycetales
Termite-2_GL0117196	Bacteria	Actinobacteria	Actinobacteria	Actinomycetales
Termite-2_GL0022959	Bacteria	Actinobacteria	Actinobacteria	Actinomycetales
Termite-2_GL0032859	Bacteria	Actinobacteria	Actinobacteria	Actinomycetales
Termite-2_GL0047335	Bacteria	Actinobacteria	Actinobacteria	Actinomycetales
Termite-2_GL0047336	Bacteria	Actinobacteria	Actinobacteria	Actinomycetales
Termite-2_GL0078955	Bacteria	Actinobacteria	Actinobacteria	Actinomycetales
Termite-2_GL0088953	Bacteria	Actinobacteria	Actinobacteria	Actinomycetales
Termite-2_GL0122027	Bacteria	Actinobacteria	Actinobacteria	Bifidobacteriales	Bifidobacteriaceae	Bifidobacterium	Bifidobacterium angulatum
Termite-2_GL0051422	Bacteria	Actinobacteria	Actinobacteria	Bifidobacteriales	Bifidobacteriaceae	Bifidobacterium	Bifidobacterium gallicum
Termite-2_GL0102637	Bacteria	Actinobacteria	Actinobacteria	Bifidobacteriales	Bifidobacteriaceae	Bifidobacterium	Bifidobacterium gallicum
Termite-2_GL0123891	Bacteria	Actinobacteria	Actinobacteria	Actinomycetales	Corynebacteriaceae	Corynebacterium
Termite-2_GL0086837	Bacteria	Actinobacteria	Actinobacteria	Actinomycetales	Streptomycetaceae	Streptomyces	Streptomyces griseoflavus
Termite-2_GL0061831	Bacteria	Actinobacteria	Actinobacteria	Actinomycetales	Micrococcaceae	Arthrobacter
Termite-2_GL0032065	Bacteria	Actinobacteria	Actinobacteria	Actinomycetales	Corynebacteriaceae	Corynebacterium	Corynebacterium glucuronolyticum
Termite-2_GL0010439	Bacteria	Actinobacteria	Actinobacteria	Coriobacteriales	Coriobacteriaceae	Gordonibacter	Gordonibacter pamelaeae
Termite-2_GL0044503	Bacteria	Actinobacteria	Actinobacteria	Actinomycetales	Pseudonocardiaceae	Saccharopolyspora	Saccharopolyspora spinosa
Termite-2_GL0067788	Bacteria	Actinobacteria	Actinobacteria
Termite-2_GL0027367	Bacteria	Actinobacteria	Actinobacteria	Actinomycetales	Cellulomonadaceae	Cellulomonas	Cellulomonas fimi
Termite-2_GL0061517	Bacteria	Actinobacteria	Actinobacteria	Coriobacteriales	Coriobacteriaceae	Olsenella	Olsenella sp. oral taxon 809
Termite-2_GL0009708	Bacteria	Actinobacteria	Actinobacteria	Actinomycetales	Geodermatophilaceae	Geodermatophilus	Geodermatophilus obscurus
Termite-2_GL0060223	Bacteria	Actinobacteria	Actinobacteria	Actinomycetales	Sanguibacteraceae	Sanguibacter	Sanguibacter keddieii
Termite-2_GL0117115	Bacteria	Actinobacteria	Actinobacteria	Coriobacteriales	Coriobacteriaceae
Termite-2_GL0051870	Bacteria	Actinobacteria	Actinobacteria	Actinomycetales
Termite-2_GL0078384	Bacteria	Actinobacteria	Actinobacteria	Coriobacteriales	Coriobacteriaceae	Olsenella	Olsenella sp. oral taxon 809
Termite-2_GL0047529	Bacteria	Actinobacteria	Actinobacteria	Actinomycetales	Micromonosporaceae	Verrucosispora	Verrucosispora maris
Termite-2_GL0092529	Bacteria	Actinobacteria	Actinobacteria	Coriobacteriales	Coriobacteriaceae
Termite-2_GL0117859	Bacteria	Actinobacteria	Actinobacteria	Actinomycetales	Micromonosporaceae	Salinispora	Salinispora tropica
Termite-2_GL0039899	Bacteria	Actinobacteria	Actinobacteria	Coriobacteriales	Coriobacteriaceae	Slackia	Slackia heliotrinireducens
Termite-2_GL0010668	Bacteria	Actinobacteria	Actinobacteria	Actinomycetales
Termite-2_GL0007973	Bacteria	Actinobacteria	Actinobacteria	Actinomycetales
Termite-2_GL0049130	Bacteria	Actinobacteria	Actinobacteria	Actinomycetales	Actinomycetaceae	Actinomyces
Termite-2_GL0125666	Bacteria	Actinobacteria	Actinobacteria	Actinomycetales	Micromonosporaceae	Micromonospora	Micromonospora lupini
Termite-2_GL0061313	Bacteria	Actinobacteria	Actinobacteria	Actinomycetales
Termite-2_GL0063684	Bacteria	Actinobacteria	Actinobacteria	Actinomycetales	Micromonosporaceae	Actinoplanes	Actinoplanes missouriensis
Termite-2_GL0105117	Bacteria	Actinobacteria	Actinobacteria	Actinomycetales
Termite-2_GL0106564	Bacteria	Actinobacteria	Actinobacteria	Actinomycetales	Streptomycetaceae	Streptomyces	Streptomyces griseoaurantiacus
Termite-2_GL0007226	Bacteria	Actinobacteria	Actinobacteria	Coriobacteriales	Coriobacteriaceae	Olsenella	Olsenella uli
Termite-2_GL0097879	Bacteria	Actinobacteria	Actinobacteria	Actinomycetales	Corynebacteriaceae	Corynebacterium	Corynebacterium nuruki
Termite-2_GL0082073	Bacteria	Actinobacteria	Actinobacteria	Actinomycetales	Sanguibacteraceae	Sanguibacter	Sanguibacter keddieii
Termite-2_GL0115482	Bacteria	Actinobacteria	Actinobacteria	Actinomycetales	Cellulomonadaceae	Cellulomonas	Cellulomonas flavigena
Termite-2_GL0021960	Bacteria	Actinobacteria	Actinobacteria	Coriobacteriales	Coriobacteriaceae	Coriobacterium	Coriobacterium glomerans
Termite-2_GL0123892	Bacteria	Actinobacteria	Actinobacteria	Actinomycetales
Termite-2_GL0022252	Bacteria	Actinobacteria	Actinobacteria	Actinomycetales
Termite-2_GL0048690	Bacteria	Actinobacteria	Actinobacteria	Actinomycetales	Actinomycetaceae	Actinomyces	Actinomyces coleocanis
Termite-2_GL0055961	Bacteria	Actinobacteria	Actinobacteria	Coriobacteriales	Coriobacteriaceae	Atopobium	Atopobium parvulum
Termite-2_GL0004816	Bacteria	Actinobacteria	Actinobacteria	Bifidobacteriales	Bifidobacteriaceae	Bifidobacterium
Termite-2_GL0099649	Bacteria	Actinobacteria	Actinobacteria	Coriobacteriales	Coriobacteriaceae	Collinsella	Collinsella tanakaei
Termite-2_GL0055393	Bacteria	Actinobacteria	Actinobacteria	Actinomycetales
Termite-2_GL0061078	Bacteria	Actinobacteria	Actinobacteria	Actinomycetales	Promicromonosporaceae	Isoptericola	Isoptericola variabilis
Termite-2_GL0073232	Bacteria	Actinobacteria	Actinobacteria	Actinomycetales	Promicromonosporaceae	Xylanimonas	Xylanimonas cellulosilytica
Termite-2_GL0077499	Bacteria	Actinobacteria	Actinobacteria	Actinomycetales	Streptomycetaceae	Streptomyces	Streptomyces acidiscabies
Termite-2_GL0054011	Bacteria	Actinobacteria	Actinobacteria	Bifidobacteriales	Bifidobacteriaceae
Termite-2_GL0033048	Bacteria	Actinobacteria	Actinobacteria	Actinomycetales	Micrococcaceae	Arthrobacter	Arthrobacter globiformis
Termite-2_GL0033050	Bacteria	Actinobacteria	Actinobacteria	Coriobacteriales	Coriobacteriaceae	Coriobacterium	Coriobacterium glomerans
Termite-2_GL0033051	Bacteria	Actinobacteria	Actinobacteria	Actinomycetales
Termite-2_GL0076431	Bacteria	Actinobacteria	Actinobacteria	Bifidobacteriales	Bifidobacteriaceae	Bifidobacterium
Termite-2_GL0095997	Bacteria	Actinobacteria	Actinobacteria	Actinomycetales
Termite-2_GL0028957	Bacteria	Actinobacteria	Actinobacteria	Actinomycetales	Microbacteriaceae	Microbacterium
Termite-2_GL0098578	Bacteria	Actinobacteria	Actinobacteria	Actinomycetales
Termite-2_GL0100608	Bacteria	Actinobacteria	Actinobacteria	Actinomycetales	Streptomycetaceae	Streptomyces	Streptomyces acidiscabies
Termite-2_GL0057774	Bacteria	Actinobacteria	Actinobacteria	Actinomycetales
Termite-2_GL0043319	Bacteria	Actinobacteria	Actinobacteria	Actinomycetales	Pseudonocardiaceae
Termite-2_GL0073664	Bacteria	Actinobacteria	Actinobacteria	Actinomycetales
Termite-2_GL0105869	Bacteria	Actinobacteria	Actinobacteria	Actinomycetales
Termite-2_GL0050364	Bacteria	Actinobacteria	Actinobacteria	Bifidobacteriales	Bifidobacteriaceae	Bifidobacterium	Bifidobacterium dentium
Termite-2_GL0029289	Bacteria	Actinobacteria	Actinobacteria	Actinomycetales	Actinomycetaceae	Actinomyces
Termite-2_GL0112071	Bacteria	Actinobacteria	Actinobacteria	Actinomycetales	Geodermatophilaceae	Modestobacter
Termite-2_GL0126615	Bacteria	Actinobacteria	Actinobacteria	Solirubrobacterales	Conexibacteraceae	Conexibacter	Conexibacter woesei
Termite-2_GL0099189	Bacteria	Actinobacteria	Actinobacteria	Coriobacteriales	Coriobacteriaceae
Termite-2_GL0062010	Bacteria	Actinobacteria	Actinobacteria	Actinomycetales	Micrococcaceae	Arthrobacter
Termite-2_GL0091654	Bacteria	Actinobacteria	Actinobacteria	Actinomycetales	Actinomycetaceae	Mobiluncus	Mobiluncus mulieris
Termite-2_GL0067868	Bacteria	Actinobacteria	Actinobacteria	Coriobacteriales	Coriobacteriaceae	Coriobacterium	Coriobacterium glomerans
Termite-2_GL0069706	Bacteria	Actinobacteria	Actinobacteria	Actinomycetales
Termite-2_GL0114353	Bacteria	Actinobacteria	Actinobacteria	Actinomycetales	Jonesiaceae	Jonesia	Jonesia denitrificans
Termite-2_GL0015370	Bacteria	Actinobacteria	Actinobacteria	Actinomycetales	Jonesiaceae	Jonesia	Jonesia denitrificans
Termite-2_GL0024591	Bacteria	Actinobacteria	Actinobacteria	Actinomycetales	Jonesiaceae	Jonesia	Jonesia denitrificans
Termite-2_GL0045033	Bacteria	Actinobacteria	Actinobacteria	Actinomycetales	Geodermatophilaceae	Modestobacter
Termite-2_GL0011189	Bacteria	Actinobacteria	Actinobacteria	Actinomycetales	Nocardiaceae	Nocardia	Nocardia farcinica
Termite-2_GL0128670	Bacteria	Actinobacteria	Actinobacteria	Actinomycetales	Nocardiaceae	Nocardia	Nocardia farcinica
Termite-2_GL0107569	Bacteria	Actinobacteria	Actinobacteria	Actinomycetales	Sanguibacteraceae	Sanguibacter	Sanguibacter keddieii
Termite-2_GL0121780	Bacteria	Actinobacteria	Actinobacteria	Actinomycetales	Sanguibacteraceae	Sanguibacter	Sanguibacter keddieii
Termite-2_GL0078548	Bacteria	Actinobacteria	Actinobacteria	Actinomycetales	Sanguibacteraceae	Sanguibacter	Sanguibacter keddieii
Termite-2_GL0066662	Bacteria	Actinobacteria	Actinobacteria	Actinomycetales
Termite-2_GL0075176	Bacteria	Actinobacteria	Actinobacteria	Actinomycetales
Termite-2_GL0007726	Bacteria	Actinobacteria	Actinobacteria	Coriobacteriales	Coriobacteriaceae	Coriobacterium	Coriobacterium glomerans
Termite-2_GL0008467	Bacteria	Actinobacteria	Actinobacteria	Coriobacteriales	Coriobacteriaceae	Gordonibacter	Gordonibacter pamelaeae
Termite-2_GL0042370	Bacteria	Actinobacteria	Actinobacteria	Actinomycetales
Termite-2_GL0095476	Bacteria	Actinobacteria	Actinobacteria	Actinomycetales
Termite-2_GL0108563	Bacteria	Actinobacteria	Actinobacteria	Actinomycetales	Nocardiaceae	Rhodococcus	Rhodococcus pyridinivorans
Termite-2_GL0108564	Bacteria	Actinobacteria	Actinobacteria	Actinomycetales
Termite-2_GL0072992	Bacteria	Actinobacteria	Actinobacteria	Actinomycetales
Termite-2_GL0053504	Bacteria	Actinobacteria	Actinobacteria	Actinomycetales	Nocardiaceae	Nocardia	Nocardia brasiliensis
Termite-2_GL0055737	Bacteria	Actinobacteria	Actinobacteria	Actinomycetales
Termite-2_GL0023181	Bacteria	Actinobacteria	Actinobacteria	Coriobacteriales	Coriobacteriaceae	Coriobacterium	Coriobacterium glomerans
Termite-2_GL0067127	Bacteria	Actinobacteria	Actinobacteria	Coriobacteriales	Coriobacteriaceae	Coriobacterium	Coriobacterium glomerans
Termite-2_GL0127042	Bacteria	Actinobacteria	Actinobacteria	Bifidobacteriales	Bifidobacteriaceae	Bifidobacterium
Termite-2_GL0075428	Bacteria	Actinobacteria	Actinobacteria	Coriobacteriales	Coriobacteriaceae	Eggerthella
Termite-2_GL0099399	Bacteria	Actinobacteria	Actinobacteria	Actinomycetales	Promicromonosporaceae	Isoptericola	Isoptericola variabilis
Termite-2_GL0095583	Bacteria	Actinobacteria	Actinobacteria	Actinomycetales
Termite-2_GL0103038	Bacteria	Actinobacteria	Actinobacteria	Actinomycetales
Termite-2_GL0089610	Bacteria	Actinobacteria	Actinobacteria	Actinomycetales	Cellulomonadaceae	Cellulomonas	Cellvibrio gilvus
Termite-2_GL0087022	Bacteria	Actinobacteria	Actinobacteria	Coriobacteriales	Coriobacteriaceae	Collinsella
Termite-2_GL0078164	Bacteria	Actinobacteria	Actinobacteria	Bifidobacteriales	Bifidobacteriaceae	Bifidobacterium	Bifidobacterium gallicum
Termite-2_GL0066932	Bacteria	Actinobacteria	Actinobacteria	Actinomycetales
Termite-2_GL0010230	Bacteria	Actinobacteria	Actinobacteria	Actinomycetales	Pseudonocardiaceae	Amycolatopsis
Termite-2_GL0014954	Bacteria	Actinobacteria	Actinobacteria	Actinomycetales	Pseudonocardiaceae	Amycolatopsis
Termite-2_GL0032301	Bacteria	Actinobacteria	Actinobacteria	Actinomycetales	Pseudonocardiaceae	Amycolatopsis
Termite-2_GL0052707	Bacteria	Actinobacteria	Actinobacteria	Actinomycetales	Promicromonosporaceae	Isoptericola	Isoptericola variabilis
Termite-2_GL0049884	Bacteria	Actinobacteria	Actinobacteria	Actinomycetales	Microbacteriaceae	Microbacterium
Termite-2_GL0117631	Bacteria	Actinobacteria	Actinobacteria	Actinomycetales	Streptomycetaceae	Streptomyces	Streptomyces auratus
Termite-2_GL0029290	Bacteria	Actinobacteria	Actinobacteria	Actinomycetales	Mycobacteriaceae	Mycobacterium
Termite-2_GL0111950	Bacteria	Actinobacteria	Actinobacteria	Actinomycetales	Mycobacteriaceae	Mycobacterium	Mycobacterium kansasii
Termite-2_GL0041637	Bacteria	Actinobacteria	Actinobacteria	Actinomycetales	Cellulomonadaceae	Cellulomonas
Termite-2_GL0100636	Bacteria	Actinobacteria	Actinobacteria	Actinomycetales	Jonesiaceae	Jonesia	Jonesia denitrificans
Termite-2_GL0072358	Bacteria	Actinobacteria	Actinobacteria	Actinomycetales	Frankiaceae	Frankia
Termite-2_GL0029460	Bacteria	Actinobacteria	Actinobacteria	Coriobacteriales	Coriobacteriaceae	Olsenella	Olsenella sp. oral taxon 809
Termite-2_GL0088863	Bacteria	Actinobacteria	Actinobacteria	Coriobacteriales	Coriobacteriaceae	Collinsella	Collinsella aerofaciens
Termite-2_GL0061452	Bacteria	Actinobacteria	Actinobacteria	Actinomycetales	Dermatophilaceae	Mobilicoccus	Mobilicoccus pelagius
Termite-2_GL0084850	Bacteria	Actinobacteria	Actinobacteria	Actinomycetales	Dermabacteraceae	Brachybacterium	Brachybacterium paraconglomeratum
Termite-2_GL0089847	Bacteria	Actinobacteria	Actinobacteria	Solirubrobacterales	Conexibacteraceae	Conexibacter	Conexibacter woesei
Termite-2_GL0089846	Bacteria	Actinobacteria	Actinobacteria	Actinomycetales	Nakamurellaceae	Nakamurella	Nakamurella multipartita
Termite-2_GL0070624	Bacteria	Actinobacteria	Actinobacteria	Actinomycetales	Intrasporangiaceae	Serinicoccus	Serinicoccus profundi
Termite-2_GL0034003	Bacteria	Actinobacteria	Actinobacteria	Coriobacteriales	Coriobacteriaceae	Slackia	Slackia heliotrinireducens
Termite-2_GL0055752	Bacteria	Actinobacteria	Actinobacteria	Coriobacteriales	Coriobacteriaceae	Slackia	Slackia heliotrinireducens
Termite-2_GL0065315	Bacteria	Actinobacteria	Actinobacteria	Coriobacteriales	Coriobacteriaceae	Slackia	Slackia heliotrinireducens
Termite-2_GL0089105	Bacteria	Actinobacteria	Actinobacteria	Coriobacteriales	Coriobacteriaceae	Slackia	Slackia heliotrinireducens
Termite-2_GL0086359	Bacteria	Actinobacteria	Actinobacteria	Actinomycetales
Termite-2_GL0064173	Bacteria	Actinobacteria	Actinobacteria	Actinomycetales	Microbacteriaceae	Leucobacter	Leucobacter chromiiresistens
Termite-2_GL0030380	Bacteria	Actinobacteria	Actinobacteria	Actinomycetales	Microbacteriaceae	Microbacterium	Microbacterium laevaniformans
Termite-2_GL0038337	Bacteria	Actinobacteria	Actinobacteria	Actinomycetales	Actinomycetaceae	Mobiluncus	Mobiluncus curtisii
Termite-2_GL0061766	Bacteria	Actinobacteria	Actinobacteria	Actinomycetales	Actinomycetaceae	Mobiluncus	Mobiluncus curtisii
Termite-2_GL0044944	Bacteria	Actinobacteria	Actinobacteria	Actinomycetales	Nocardioidaceae	Kribbella	Kribbella flavida
Termite-2_GL0055605	Bacteria	Actinobacteria	Actinobacteria	Actinomycetales	Streptomycetaceae	Streptomyces
Termite-2_GL0067057	Bacteria	Actinobacteria	Actinobacteria	Actinomycetales	Streptomycetaceae	Streptomyces
Termite-2_GL0095662	Bacteria	Actinobacteria	Actinobacteria	Actinomycetales
Termite-2_GL0009515	Bacteria	Actinobacteria	Actinobacteria	Actinomycetales	Dermatophilaceae	Mobilicoccus	Mobilicoccus pelagius
Termite-2_GL0066933	Bacteria	Actinobacteria	Actinobacteria	Actinomycetales
Termite-2_GL0024677	Bacteria	Actinobacteria	Actinobacteria	Actinomycetales
Termite-2_GL0042854	Bacteria	Actinobacteria	Actinobacteria	Coriobacteriales	Coriobacteriaceae	Eggerthella
Termite-2_GL0076808	Bacteria	Actinobacteria	Actinobacteria	Actinomycetales	Jonesiaceae	Jonesia	Jonesia denitrificans
Termite-2_GL0041731	Bacteria	Actinobacteria	Actinobacteria	Actinomycetales	Streptomycetaceae	Streptomyces	Streptomyces pristinaespiralis
Termite-2_GL0074597	Bacteria	Actinobacteria	Actinobacteria	Bifidobacteriales	Bifidobacteriaceae	Gardnerella	Gardnerella vaginalis
Termite-2_GL0125193	Bacteria	Actinobacteria	Actinobacteria	Bifidobacteriales	Bifidobacteriaceae	Bifidobacterium	Bifidobacterium animalis
Termite-2_GL0014652	Bacteria	Actinobacteria	Actinobacteria	Coriobacteriales	Coriobacteriaceae	Collinsella	Collinsella intestinalis
Termite-2_GL0024642	Bacteria	Actinobacteria	Actinobacteria	Coriobacteriales	Coriobacteriaceae	Eggerthella
Termite-2_GL0033506	Bacteria	Actinobacteria	Actinobacteria	Actinomycetales	Jonesiaceae	Jonesia	Jonesia denitrificans
Termite-2_GL0008526	Bacteria	Actinobacteria	Actinobacteria	Actinomycetales
Termite-2_GL0084731	Bacteria	Actinobacteria	Actinobacteria	Actinomycetales	Sanguibacteraceae	Sanguibacter	Sanguibacter keddieii
Termite-2_GL0064220	Bacteria	Actinobacteria	Actinobacteria	Actinomycetales	Frankiaceae	Frankia
Termite-2_GL0026033	Bacteria	Actinobacteria	Actinobacteria	Coriobacteriales	Coriobacteriaceae
Termite-2_GL0075606	Bacteria	Actinobacteria	Actinobacteria	Coriobacteriales	Coriobacteriaceae
Termite-2_GL0047280	Bacteria	Actinobacteria	Actinobacteria	Actinomycetales
Termite-2_GL0011379	Bacteria	Actinobacteria	Actinobacteria	Actinomycetales
Termite-2_GL0012345	Bacteria	Actinobacteria	Actinobacteria	Actinomycetales
Termite-2_GL0102301	Bacteria	Actinobacteria	Actinobacteria	Actinomycetales
Termite-2_GL0113704	Bacteria	Actinobacteria	Actinobacteria	Coriobacteriales	Coriobacteriaceae	Eggerthella
Termite-2_GL0083550	Bacteria	Actinobacteria	Actinobacteria	Actinomycetales	Actinomycetaceae	Actinomyces	Actinomyces sp. oral taxon 448
Termite-2_GL0051108	Bacteria	Actinobacteria	Actinobacteria	Bifidobacteriales	Bifidobacteriaceae	Bifidobacterium	Bifidobacterium longum
Termite-2_GL0100715	Bacteria	Actinobacteria	Actinobacteria	Actinomycetales	Cellulomonadaceae	Cellulomonas
Termite-2_GL0110267	Bacteria	Actinobacteria	Actinobacteria	Coriobacteriales	Coriobacteriaceae	Coriobacterium	Coriobacterium glomerans
Termite-2_GL0050272	Bacteria	Actinobacteria	Actinobacteria	Coriobacteriales	Coriobacteriaceae	Coriobacterium	Coriobacterium glomerans
Termite-2_GL0116367	Bacteria	Actinobacteria	Actinobacteria	Coriobacteriales	Coriobacteriaceae	Eggerthella
Termite-2_GL0009353	Bacteria	Actinobacteria	Actinobacteria	Coriobacteriales	Coriobacteriaceae	Eggerthella
Termite-2_GL0060141	Bacteria	Actinobacteria	Actinobacteria	Actinomycetales	Frankiaceae	Frankia
Termite-2_GL0017705	Bacteria	Actinobacteria	Actinobacteria	Coriobacteriales	Coriobacteriaceae	Gordonibacter	Gordonibacter pamelaeae
Termite-2_GL0014457	Bacteria	Actinobacteria	Actinobacteria	Actinomycetales	Streptomycetaceae	Kitasatospora	Kitasatospora setae
Termite-2_GL0076196	Bacteria	Actinobacteria	Actinobacteria	Actinomycetales	Micrococcaceae	Renibacterium	Renibacterium salmoninarum
Termite-2_GL0069050	Bacteria	Actinobacteria	Actinobacteria	Coriobacteriales	Coriobacteriaceae	Slackia	Slackia heliotrinireducens
Termite-2_GL0096092	Bacteria	Actinobacteria	Actinobacteria	Actinomycetales	Streptomycetaceae	Streptomyces	Streptomyces acidiscabies
Termite-2_GL0123901	Bacteria	Actinobacteria	Actinobacteria	Actinomycetales	Streptomycetaceae	Streptomyces	Streptomyces bingchenggensis
Termite-2_GL0031740	Bacteria	Actinobacteria	Actinobacteria	Actinomycetales	Streptomycetaceae	Streptomyces	Streptomyces himastatinicus
Termite-2_GL0033280	Bacteria	Actinobacteria	Actinobacteria	Actinomycetales	Streptomycetaceae	Streptomyces	Streptomyces violaceusniger
Termite-2_GL0072091	Bacteria	Actinobacteria	Actinobacteria	Actinomycetales	Thermomonosporaceae	Thermomonospora	Thermomonospora curvata
Termite-2_GL0083578	Bacteria	Actinobacteria	Actinobacteria	Actinomycetales	Thermomonosporaceae	Thermomonospora	Thermomonospora curvata
Termite-2_GL0047659	Bacteria	Actinobacteria	Actinobacteria	Actinomycetales	Micrococcaceae
Termite-2_GL0023015	Bacteria	Actinobacteria	Actinobacteria	Actinomycetales
Termite-2_GL0026715	Bacteria	Actinobacteria	Actinobacteria	Actinomycetales
Termite-2_GL0096213	Bacteria	Actinobacteria	Actinobacteria	Actinomycetales	Corynebacteriaceae	Corynebacterium	Corynebacterium variabile
Termite-2_GL0121392	Bacteria	Actinobacteria	Actinobacteria	Coriobacteriales	Coriobacteriaceae
Termite-2_GL0084175	Bacteria	Actinobacteria	Actinobacteria	Coriobacteriales	Coriobacteriaceae
Termite-2_GL0026461	Bacteria	Actinobacteria	Actinobacteria	Actinomycetales
Termite-2_GL0094159	Bacteria	Actinobacteria	Actinobacteria	Actinomycetales	Micrococcaceae	Arthrobacter	Arthrobacter aurescens
Termite-2_GL0111180	Bacteria	Actinobacteria	Actinobacteria	Actinomycetales	Cellulomonadaceae	Cellulomonas
Termite-2_GL0069281	Bacteria	Actinobacteria	Actinobacteria	Actinomycetales	Cellulomonadaceae	Cellulomonas	Cellvibrio gilvus
Termite-2_GL0023057	Bacteria	Actinobacteria	Actinobacteria	Actinomycetales	Corynebacteriaceae	Corynebacterium	Corynebacterium aurimucosum
Termite-2_GL0014868	Bacteria	Actinobacteria	Actinobacteria	Coriobacteriales	Coriobacteriaceae	Eggerthella
Termite-2_GL0003450	Bacteria	Actinobacteria	Actinobacteria	Coriobacteriales	Coriobacteriaceae	Eggerthella
Termite-2_GL0061299	Bacteria	Actinobacteria	Actinobacteria	Coriobacteriales	Coriobacteriaceae	Eggerthella
Termite-2_GL0006010	Bacteria	Actinobacteria	Actinobacteria	Coriobacteriales	Coriobacteriaceae	Eggerthella
Termite-2_GL0051212	Bacteria	Actinobacteria	Actinobacteria	Actinomycetales	Frankiaceae	Frankia	Frankia alni
Termite-2_GL0037362	Bacteria	Actinobacteria	Actinobacteria	Actinomycetales	Gordoniaceae	Gordonia	Gordonia araii
Termite-2_GL0025022	Bacteria	Actinobacteria	Actinobacteria	Actinomycetales	Gordoniaceae	Gordonia	Gordonia effusa
Termite-2_GL0031412	Bacteria	Actinobacteria	Actinobacteria	Actinomycetales	Propionibacteriaceae	Microlunatus	Microlunatus phosphovorus
Termite-2_GL0097005	Bacteria	Actinobacteria	Actinobacteria	Actinomycetales	Actinomycetaceae	Mobiluncus	Mobiluncus mulieris
Termite-2_GL0105451	Bacteria	Actinobacteria	Actinobacteria	Actinomycetales	Mycobacteriaceae	Mycobacterium	Mycobacterium kansasii
Termite-2_GL0035373	Bacteria	Actinobacteria	Actinobacteria	Actinomycetales	Mycobacteriaceae	Mycobacterium	Mycobacterium rhodesiae
Termite-2_GL0017245	Bacteria	Actinobacteria	Actinobacteria	Actinomycetales	Propionibacteriaceae	Propionibacterium
Termite-2_GL0088617	Bacteria	Actinobacteria	Actinobacteria	Actinomycetales	Pseudonocardiaceae	Saccharopolyspora	Saccharopolyspora erythraea
Termite-2_GL0087514	Bacteria	Actinobacteria	Actinobacteria	Actinomycetales	Streptomycetaceae	Streptomyces
Termite-2_GL0013219	Bacteria	Actinobacteria	Actinobacteria	Actinomycetales	Nocardiopsaceae	Thermobifida	Thermobifida fusca
Termite-2_GL0042529	Bacteria	Actinobacteria	Actinobacteria	Actinomycetales	Promicromonosporaceae	Xylanimonas	Xylanimonas cellulosilytica
Termite-2_GL0023110	Bacteria	Actinobacteria	Actinobacteria
Termite-2_GL0089215	Bacteria	Actinobacteria	Actinobacteria
Termite-2_GL0089785	Bacteria	Actinobacteria	Actinobacteria	Coriobacteriales	Coriobacteriaceae
Termite-2_GL0105362	Bacteria	Actinobacteria	Actinobacteria	Actinomycetales
Termite-2_GL0127764	Bacteria	Actinobacteria	Actinobacteria	Actinomycetales
Termite-2_GL0038809	Bacteria	Actinobacteria	Actinobacteria	Actinomycetales
Termite-2_GL0008986	Bacteria	Actinobacteria	Actinobacteria	Actinomycetales	Acidothermaceae	Acidothermus	Acidothermus cellulolyticus
Termite-2_GL0091201	Bacteria	Actinobacteria	Actinobacteria	Actinomycetales	Actinomycetaceae	Actinomyces
Termite-2_GL0033982	Bacteria	Actinobacteria	Actinobacteria	Actinomycetales	Actinomycetaceae	Actinomyces	Actinomyces oris
Termite-2_GL0033981	Bacteria	Actinobacteria	Actinobacteria	Actinomycetales	Actinomycetaceae	Actinomyces	Actinomyces sp. oral taxon 848
Termite-2_GL0024668	Bacteria	Actinobacteria	Actinobacteria	Actinomycetales	Micromonosporaceae	Actinoplanes
Termite-2_GL0098249	Bacteria	Actinobacteria	Actinobacteria	Actinomycetales	Nocardioidaceae	Aeromicrobium	Aeromicrobium marinum
Termite-2_GL0096822	Bacteria	Actinobacteria	Actinobacteria	Actinomycetales	Mycobacteriaceae	Amycolicicoccus	Amycolicicoccus subflavus
Termite-2_GL0083357	Bacteria	Actinobacteria	Actinobacteria	Actinomycetales	Actinomycetaceae	Arcanobacterium	Arcanobacterium haemolyticum
Termite-2_GL0124821	Bacteria	Actinobacteria	Actinobacteria	Actinomycetales	Micrococcaceae	Arthrobacter
Termite-2_GL0006198	Bacteria	Actinobacteria	Actinobacteria	Actinomycetales	Micrococcaceae	Arthrobacter
Termite-2_GL0062414	Bacteria	Actinobacteria	Actinobacteria	Actinomycetales	Micrococcaceae	Arthrobacter	Arthrobacter arilaitensis
Termite-2_GL0130878	Bacteria	Actinobacteria	Actinobacteria	Actinomycetales	Micrococcaceae	Arthrobacter	Arthrobacter aurescens
Termite-2_GL0066802	Bacteria	Actinobacteria	Actinobacteria	Actinomycetales	Micrococcaceae	Arthrobacter	Arthrobacter aurescens
Termite-2_GL0067721	Bacteria	Actinobacteria	Actinobacteria	Actinomycetales	Micrococcaceae	Arthrobacter	Arthrobacter globiformis
Termite-2_GL0020702	Bacteria	Actinobacteria	Actinobacteria	Coriobacteriales	Coriobacteriaceae	Atopobium	Atopobium rimae
Termite-2_GL0055092	Bacteria	Actinobacteria	Actinobacteria	Actinomycetales	Beutenbergiaceae	Beutenbergia	Beutenbergia cavernae
Termite-2_GL0106128	Bacteria	Actinobacteria	Actinobacteria	Bifidobacteriales	Bifidobacteriaceae	Bifidobacterium
Termite-2_GL0086390	Bacteria	Actinobacteria	Actinobacteria	Bifidobacteriales	Bifidobacteriaceae	Bifidobacterium
Termite-2_GL0102602	Bacteria	Actinobacteria	Actinobacteria	Bifidobacteriales	Bifidobacteriaceae	Bifidobacterium
Termite-2_GL0119712	Bacteria	Actinobacteria	Actinobacteria	Bifidobacteriales	Bifidobacteriaceae	Bifidobacterium	Bifidobacterium adolescentis
Termite-2_GL0031807	Bacteria	Actinobacteria	Actinobacteria	Bifidobacteriales	Bifidobacteriaceae	Bifidobacterium	Bifidobacterium adolescentis
Termite-2_GL0026533	Bacteria	Actinobacteria	Actinobacteria	Bifidobacteriales	Bifidobacteriaceae	Bifidobacterium	Bifidobacterium bifidum
Termite-2_GL0076020	Bacteria	Actinobacteria	Actinobacteria	Bifidobacteriales	Bifidobacteriaceae	Bifidobacterium	Bifidobacterium bifidum
Termite-2_GL0076900	Bacteria	Actinobacteria	Actinobacteria	Bifidobacteriales	Bifidobacteriaceae	Bifidobacterium	Bifidobacterium bifidum
Termite-2_GL0069413	Bacteria	Actinobacteria	Actinobacteria	Bifidobacteriales	Bifidobacteriaceae	Bifidobacterium	Bifidobacterium breve
Termite-2_GL0035724	Bacteria	Actinobacteria	Actinobacteria	Bifidobacteriales	Bifidobacteriaceae	Bifidobacterium	Bifidobacterium dentium
Termite-2_GL0100359	Bacteria	Actinobacteria	Actinobacteria	Bifidobacteriales	Bifidobacteriaceae	Bifidobacterium	Bifidobacterium dentium
Termite-2_GL0096573	Bacteria	Actinobacteria	Actinobacteria	Bifidobacteriales	Bifidobacteriaceae	Bifidobacterium	Bifidobacterium gallicum
Termite-2_GL0021738	Bacteria	Actinobacteria	Actinobacteria	Bifidobacteriales	Bifidobacteriaceae	Bifidobacterium	Bifidobacterium longum
Termite-2_GL0038178	Bacteria	Actinobacteria	Actinobacteria	Bifidobacteriales	Bifidobacteriaceae	Bifidobacterium	Bifidobacterium longum
Termite-2_GL0089203	Bacteria	Actinobacteria	Actinobacteria	Bifidobacteriales	Bifidobacteriaceae	Bifidobacterium	Bifidobacterium longum
Termite-2_GL0092693	Bacteria	Actinobacteria	Actinobacteria	Bifidobacteriales	Bifidobacteriaceae	Bifidobacterium	Bifidobacterium longum
Termite-2_GL0091499	Bacteria	Actinobacteria	Actinobacteria	Bifidobacteriales	Bifidobacteriaceae	Bifidobacterium	Bifidobacterium pseudocatenulatum
Termite-2_GL0027391	Bacteria	Actinobacteria	Actinobacteria	Actinomycetales	Brevibacteriaceae	Brevibacterium	Brevibacterium mcbrellneri
Termite-2_GL0120111	Bacteria	Actinobacteria	Actinobacteria	Actinomycetales	Catenulisporaceae	Catenulispora	Catenulispora acidiphila
Termite-2_GL0090499	Bacteria	Actinobacteria	Actinobacteria	Actinomycetales	Cellulomonadaceae	Cellulomonas
Termite-2_GL0114726	Bacteria	Actinobacteria	Actinobacteria	Actinomycetales	Cellulomonadaceae	Cellulomonas	Cellulomonas fimi
Termite-2_GL0043320	Bacteria	Actinobacteria	Actinobacteria	Actinomycetales	Cellulomonadaceae	Cellulomonas	Cellulomonas fimi
Termite-2_GL0049541	Bacteria	Actinobacteria	Actinobacteria	Actinomycetales	Cellulomonadaceae	Cellulomonas	Cellulomonas fimi
Termite-2_GL0007499	Bacteria	Actinobacteria	Actinobacteria	Actinomycetales	Cellulomonadaceae	Cellulomonas	Cellulomonas flavigena
Termite-2_GL0119584	Bacteria	Actinobacteria	Actinobacteria	Actinomycetales	Cellulomonadaceae	Cellulomonas	Cellvibrio gilvus
Termite-2_GL0084124	Bacteria	Actinobacteria	Actinobacteria	Actinomycetales	Microbacteriaceae	Clavibacter	Clavibacter michiganensis
Termite-2_GL0020316	Bacteria	Actinobacteria	Actinobacteria	Coriobacteriales	Coriobacteriaceae	Collinsella	Collinsella aerofaciens
Termite-2_GL0127381	Bacteria	Actinobacteria	Actinobacteria	Coriobacteriales	Coriobacteriaceae	Collinsella	Collinsella stercoris
Termite-2_GL0032488	Bacteria	Actinobacteria	Actinobacteria	Coriobacteriales	Coriobacteriaceae	Collinsella	Collinsella stercoris
Termite-2_GL0024961	Bacteria	Actinobacteria	Actinobacteria	Coriobacteriales	Coriobacteriaceae	Collinsella	Collinsella tanakaei
Termite-2_GL0049235	Bacteria	Actinobacteria	Actinobacteria	Coriobacteriales	Coriobacteriaceae	Collinsella	Collinsella tanakaei
Termite-2_GL0106082	Bacteria	Actinobacteria	Actinobacteria	Solirubrobacterales	Conexibacteraceae	Conexibacter	Conexibacter woesei
Termite-2_GL0118348	Bacteria	Actinobacteria	Actinobacteria	Coriobacteriales	Coriobacteriaceae	Coriobacterium	Coriobacterium glomerans
Termite-2_GL0040939	Bacteria	Actinobacteria	Actinobacteria	Coriobacteriales	Coriobacteriaceae	Coriobacterium	Coriobacterium glomerans
Termite-2_GL0055425	Bacteria	Actinobacteria	Actinobacteria	Coriobacteriales	Coriobacteriaceae	Coriobacterium	Coriobacterium glomerans
Termite-2_GL0057100	Bacteria	Actinobacteria	Actinobacteria	Coriobacteriales	Coriobacteriaceae	Coriobacterium	Coriobacterium glomerans
Termite-2_GL0119756	Bacteria	Actinobacteria	Actinobacteria	Actinomycetales	Corynebacteriaceae	Corynebacterium
Termite-2_GL0068727	Bacteria	Actinobacteria	Actinobacteria	Actinomycetales	Corynebacteriaceae	Corynebacterium
Termite-2_GL0070623	Bacteria	Actinobacteria	Actinobacteria	Actinomycetales	Corynebacteriaceae	Corynebacterium
Termite-2_GL0100835	Bacteria	Actinobacteria	Actinobacteria	Actinomycetales	Corynebacteriaceae	Corynebacterium
Termite-2_GL0130526	Bacteria	Actinobacteria	Actinobacteria	Actinomycetales	Corynebacteriaceae	Corynebacterium	Corynebacterium genitalium
Termite-2_GL0077173	Bacteria	Actinobacteria	Actinobacteria	Actinomycetales	Corynebacteriaceae	Corynebacterium	Corynebacterium genitalium
Termite-2_GL0111696	Bacteria	Actinobacteria	Actinobacteria	Coriobacteriales	Coriobacteriaceae	Cryptobacterium	Cryptobacterium curtum
Termite-2_GL0108761	Bacteria	Actinobacteria	Actinobacteria	Actinomycetales	Dietziaceae	Dietzia	Dietzia cinnamea
Termite-2_GL0117588	Bacteria	Actinobacteria	Actinobacteria	Coriobacteriales	Coriobacteriaceae	Eggerthella
Termite-2_GL0123090	Bacteria	Actinobacteria	Actinobacteria	Coriobacteriales	Coriobacteriaceae	Eggerthella
Termite-2_GL0037762	Bacteria	Actinobacteria	Actinobacteria	Coriobacteriales	Coriobacteriaceae	Eggerthella
Termite-2_GL0049289	Bacteria	Actinobacteria	Actinobacteria	Coriobacteriales	Coriobacteriaceae	Eggerthella
Termite-2_GL0076739	Bacteria	Actinobacteria	Actinobacteria	Coriobacteriales	Coriobacteriaceae	Eggerthella
Termite-2_GL0099576	Bacteria	Actinobacteria	Actinobacteria	Coriobacteriales	Coriobacteriaceae	Eggerthella
Termite-2_GL0008923	Bacteria	Actinobacteria	Actinobacteria	Coriobacteriales	Coriobacteriaceae	Eggerthella
Termite-2_GL0113429	Bacteria	Actinobacteria	Actinobacteria	Coriobacteriales	Coriobacteriaceae	Eggerthella	Eggerthella lenta
Termite-2_GL0120671	Bacteria	Actinobacteria	Actinobacteria	Coriobacteriales	Coriobacteriaceae	Eggerthella	Eggerthella lenta
Termite-2_GL0020146	Bacteria	Actinobacteria	Actinobacteria	Actinomycetales	Frankiaceae	Frankia
Termite-2_GL0004882	Bacteria	Actinobacteria	Actinobacteria	Actinomycetales	Frankiaceae	Frankia
Termite-2_GL0067574	Bacteria	Actinobacteria	Actinobacteria	Actinomycetales	Frankiaceae	Frankia
Termite-2_GL0088676	Bacteria	Actinobacteria	Actinobacteria	Actinomycetales	Frankiaceae	Frankia
Termite-2_GL0098713	Bacteria	Actinobacteria	Actinobacteria	Actinomycetales	Frankiaceae	Frankia
Termite-2_GL0099050	Bacteria	Actinobacteria	Actinobacteria	Actinomycetales	Frankiaceae	Frankia
Termite-2_GL0008684	Bacteria	Actinobacteria	Actinobacteria	Actinomycetales	Frankiaceae	Frankia
Termite-2_GL0128981	Bacteria	Actinobacteria	Actinobacteria	Bifidobacteriales	Bifidobacteriaceae	Gardnerella	Gardnerella vaginalis
Termite-2_GL0098184	Bacteria	Actinobacteria	Actinobacteria	Bifidobacteriales	Bifidobacteriaceae	Gardnerella	Gardnerella vaginalis
Termite-2_GL0087234	Bacteria	Actinobacteria	Actinobacteria	Actinomycetales	Gordoniaceae	Gordonia	Gordonia araii
Termite-2_GL0122300	Bacteria	Actinobacteria	Actinobacteria	Actinomycetales	Gordoniaceae	Gordonia	Gordonia neofelifaecis
Termite-2_GL0113558	Bacteria	Actinobacteria	Actinobacteria	Actinomycetales	Gordoniaceae	Gordonia	Gordonia otitidis
Termite-2_GL0030379	Bacteria	Actinobacteria	Actinobacteria	Actinomycetales	Gordoniaceae	Gordonia	Gordonia polyisoprenivorans
Termite-2_GL0061765	Bacteria	Actinobacteria	Actinobacteria	Actinomycetales	Gordoniaceae	Gordonia	Gordonia polyisoprenivorans
Termite-2_GL0112504	Bacteria	Actinobacteria	Actinobacteria	Coriobacteriales	Coriobacteriaceae	Gordonibacter	Gordonibacter pamelaeae
Termite-2_GL0038047	Bacteria	Actinobacteria	Actinobacteria	Coriobacteriales	Coriobacteriaceae	Gordonibacter	Gordonibacter pamelaeae
Termite-2_GL0040107	Bacteria	Actinobacteria	Actinobacteria	Coriobacteriales	Coriobacteriaceae	Gordonibacter	Gordonibacter pamelaeae
Termite-2_GL0092623	Bacteria	Actinobacteria	Actinobacteria	Coriobacteriales	Coriobacteriaceae	Gordonibacter	Gordonibacter pamelaeae
Termite-2_GL0095917	Bacteria	Actinobacteria	Actinobacteria	Coriobacteriales	Coriobacteriaceae	Gordonibacter	Gordonibacter pamelaeae
Termite-2_GL0055093	Bacteria	Actinobacteria	Actinobacteria	Actinomycetales	Promicromonosporaceae	Isoptericola	Isoptericola variabilis
Termite-2_GL0079730	Bacteria	Actinobacteria	Actinobacteria	Actinomycetales	Promicromonosporaceae	Isoptericola	Isoptericola variabilis
Termite-2_GL0041412	Bacteria	Actinobacteria	Actinobacteria	Actinomycetales	Intrasporangiaceae	Janibacter
Termite-2_GL0108760	Bacteria	Actinobacteria	Actinobacteria	Actinomycetales	Jonesiaceae	Jonesia	Jonesia denitrificans
Termite-2_GL0111695	Bacteria	Actinobacteria	Actinobacteria	Actinomycetales	Jonesiaceae	Jonesia	Jonesia denitrificans
Termite-2_GL0117385	Bacteria	Actinobacteria	Actinobacteria	Actinomycetales	Jonesiaceae	Jonesia	Jonesia denitrificans
Termite-2_GL0082010	Bacteria	Actinobacteria	Actinobacteria	Actinomycetales	Jonesiaceae	Jonesia	Jonesia denitrificans
Termite-2_GL0093376	Bacteria	Actinobacteria	Actinobacteria	Actinomycetales	Kineosporiaceae	Kineococcus	Kineococcus radiotolerans
Termite-2_GL0096760	Bacteria	Actinobacteria	Actinobacteria	Actinomycetales	Nocardioidaceae	Kribbella	Kribbella flavida
Termite-2_GL0116890	Bacteria	Actinobacteria	Actinobacteria	Actinomycetales	Microbacteriaceae	Microbacterium	Microbacterium laevaniformans
Termite-2_GL0038336	Bacteria	Actinobacteria	Actinobacteria	Actinomycetales	Microbacteriaceae	Microbacterium	Microbacterium laevaniformans
Termite-2_GL0039736	Bacteria	Actinobacteria	Actinobacteria	Actinomycetales	Microbacteriaceae	Microbacterium	Microbacterium laevaniformans
Termite-2_GL0051971	Bacteria	Actinobacteria	Actinobacteria	Actinomycetales	Microbacteriaceae	Microbacterium	Microbacterium testaceum
Termite-2_GL0052051	Bacteria	Actinobacteria	Actinobacteria	Actinomycetales	Microbacteriaceae	Microbacterium	Microbacterium testaceum
Termite-2_GL0028288	Bacteria	Actinobacteria	Actinobacteria	Actinomycetales	Propionibacteriaceae	Microlunatus	Microlunatus phosphovorus
Termite-2_GL0050651	Bacteria	Actinobacteria	Actinobacteria	Actinomycetales	Propionibacteriaceae	Microlunatus	Microlunatus phosphovorus
Termite-2_GL0091939	Bacteria	Actinobacteria	Actinobacteria	Actinomycetales	Dermatophilaceae	Mobilicoccus	Mobilicoccus pelagius
Termite-2_GL0093915	Bacteria	Actinobacteria	Actinobacteria	Actinomycetales	Dermatophilaceae	Mobilicoccus	Mobilicoccus pelagius
Termite-2_GL0025091	Bacteria	Actinobacteria	Actinobacteria	Actinomycetales	Actinomycetaceae	Mobiluncus	Mobiluncus curtisii
Termite-2_GL0023435	Bacteria	Actinobacteria	Actinobacteria	Actinomycetales	Actinomycetaceae	Mobiluncus	Mobiluncus mulieris
Termite-2_GL0095538	Bacteria	Actinobacteria	Actinobacteria	Actinomycetales	Mycobacteriaceae	Mycobacterium
Termite-2_GL0074541	Bacteria	Actinobacteria	Actinobacteria	Actinomycetales	Mycobacteriaceae	Mycobacterium	Mycobacterium abscessus
Termite-2_GL0101179	Bacteria	Actinobacteria	Actinobacteria	Actinomycetales	Mycobacteriaceae	Mycobacterium	Mycobacterium gilvum
Termite-2_GL0027112	Bacteria	Actinobacteria	Actinobacteria	Actinomycetales	Mycobacteriaceae	Mycobacterium	Mycobacterium kansasii
Termite-2_GL0109953	Bacteria	Actinobacteria	Actinobacteria	Actinomycetales	Mycobacteriaceae	Mycobacterium	Mycobacterium thermoresistibile
Termite-2_GL0054394	Bacteria	Actinobacteria	Actinobacteria	Actinomycetales	Mycobacteriaceae	Mycobacterium	Mycobacterium tuberculosis
Termite-2_GL0073009	Bacteria	Actinobacteria	Actinobacteria	Actinomycetales	Mycobacteriaceae	Mycobacterium	Mycobacterium vanbaalenii
Termite-2_GL0068938	Bacteria	Actinobacteria	Actinobacteria	Actinomycetales	Mycobacteriaceae	Mycobacterium	Mycobacterium xenopi
Termite-2_GL0107241	Bacteria	Actinobacteria	Actinobacteria	Actinomycetales	Nakamurellaceae	Nakamurella	Nakamurella multipartita
Termite-2_GL0120090	Bacteria	Actinobacteria	Actinobacteria	Actinomycetales	Nocardioidaceae	Nocardioides
Termite-2_GL0038017	Bacteria	Actinobacteria	Actinobacteria	Actinomycetales	Nocardioidaceae	Nocardioides
Termite-2_GL0115562	Bacteria	Actinobacteria	Actinobacteria	Actinomycetales	Nocardiopsaceae	Nocardiopsis	Nocardiopsis dassonvillei
Termite-2_GL0104655	Bacteria	Actinobacteria	Actinobacteria	Coriobacteriales	Coriobacteriaceae	Olsenella	Olsenella sp. oral taxon 809
Termite-2_GL0068855	Bacteria	Actinobacteria	Actinobacteria	Coriobacteriales	Coriobacteriaceae	Olsenella	Olsenella uli
Termite-2_GL0044016	Bacteria	Actinobacteria	Actinobacteria	Actinomycetales	Propionibacteriaceae	Propionibacterium	Propionibacterium freudenreichii
Termite-2_GL0066877	Bacteria	Actinobacteria	Actinobacteria	Actinomycetales	Propionibacteriaceae	Propionibacterium	Propionibacterium freudenreichii
Termite-2_GL0010855	Bacteria	Actinobacteria	Actinobacteria	Actinomycetales	Propionibacteriaceae	Propionibacterium	Propionibacterium propionicum
Termite-2_GL0103282	Bacteria	Actinobacteria	Actinobacteria	Actinomycetales	Pseudonocardiaceae	Pseudonocardia	Pseudonocardia dioxanivorans
Termite-2_GL0104312	Bacteria	Actinobacteria	Actinobacteria	Actinomycetales	Nocardiaceae	Rhodococcus	Rhodococcus opacus
Termite-2_GL0078795	Bacteria	Actinobacteria	Actinobacteria	Actinomycetales	Nocardiaceae	Rhodococcus	Rhodococcus opacus
Termite-2_GL0027712	Bacteria	Actinobacteria	Actinobacteria	Actinomycetales	Nocardiaceae	Rhodococcus	Rhodococcus pyridinivorans
Termite-2_GL0121715	Bacteria	Actinobacteria	Actinobacteria	Actinomycetales	Pseudonocardiaceae	Saccharomonospora	Saccharomonospora paurometabolica
Termite-2_GL0072775	Bacteria	Actinobacteria	Actinobacteria	Actinomycetales	Pseudonocardiaceae	Saccharopolyspora	Saccharopolyspora erythraea
Termite-2_GL0100728	Bacteria	Actinobacteria	Actinobacteria	Actinomycetales	Pseudonocardiaceae	Saccharopolyspora	Saccharopolyspora erythraea
Termite-2_GL0102748	Bacteria	Actinobacteria	Actinobacteria	Actinomycetales	Pseudonocardiaceae	Saccharopolyspora	Saccharopolyspora erythraea
Termite-2_GL0007500	Bacteria	Actinobacteria	Actinobacteria	Actinomycetales	Sanguibacteraceae	Sanguibacter	Sanguibacter keddieii
Termite-2_GL0036760	Bacteria	Actinobacteria	Actinobacteria	Bifidobacteriales	Bifidobacteriaceae	Scardovia	Scardovia inopinata
Termite-2_GL0042801	Bacteria	Actinobacteria	Actinobacteria	Bifidobacteriales	Bifidobacteriaceae	Scardovia	Scardovia inopinata
Termite-2_GL0063044	Bacteria	Actinobacteria	Actinobacteria	Actinomycetales	Segniliparaceae	Segniliparus	Segniliparus rotundus
Termite-2_GL0092688	Bacteria	Actinobacteria	Actinobacteria	Actinomycetales	Segniliparaceae	Segniliparus	Segniliparus rotundus
Termite-2_GL0129560	Bacteria	Actinobacteria	Actinobacteria	Actinomycetales	Intrasporangiaceae	Serinicoccus	Serinicoccus profundi
Termite-2_GL0045923	Bacteria	Actinobacteria	Actinobacteria	Actinomycetales	Intrasporangiaceae	Serinicoccus	Serinicoccus profundi
Termite-2_GL0030679	Bacteria	Actinobacteria	Actinobacteria	Coriobacteriales	Coriobacteriaceae	Slackia	Slackia exigua
Termite-2_GL0035386	Bacteria	Actinobacteria	Actinobacteria	Coriobacteriales	Coriobacteriaceae	Slackia	Slackia exigua
Termite-2_GL0083749	Bacteria	Actinobacteria	Actinobacteria	Coriobacteriales	Coriobacteriaceae	Slackia	Slackia heliotrinireducens
Termite-2_GL0103884	Bacteria	Actinobacteria	Actinobacteria	Coriobacteriales	Coriobacteriaceae	Slackia	Slackia heliotrinireducens
Termite-2_GL0124100	Bacteria	Actinobacteria	Actinobacteria	Coriobacteriales	Coriobacteriaceae	Slackia	Slackia heliotrinireducens
Termite-2_GL0013465	Bacteria	Actinobacteria	Actinobacteria	Coriobacteriales	Coriobacteriaceae	Slackia	Slackia heliotrinireducens
Termite-2_GL0027934	Bacteria	Actinobacteria	Actinobacteria	Coriobacteriales	Coriobacteriaceae	Slackia	Slackia heliotrinireducens
Termite-2_GL0038555	Bacteria	Actinobacteria	Actinobacteria	Coriobacteriales	Coriobacteriaceae	Slackia	Slackia heliotrinireducens
Termite-2_GL0041391	Bacteria	Actinobacteria	Actinobacteria	Coriobacteriales	Coriobacteriaceae	Slackia	Slackia heliotrinireducens
Termite-2_GL0044518	Bacteria	Actinobacteria	Actinobacteria	Coriobacteriales	Coriobacteriaceae	Slackia	Slackia heliotrinireducens
Termite-2_GL0023420	Bacteria	Actinobacteria	Actinobacteria	Actinomycetales	Streptomycetaceae	Streptomyces
Termite-2_GL0057154	Bacteria	Actinobacteria	Actinobacteria	Actinomycetales	Streptomycetaceae	Streptomyces
Termite-2_GL0098815	Bacteria	Actinobacteria	Actinobacteria	Actinomycetales	Streptomycetaceae	Streptomyces
Termite-2_GL0102309	Bacteria	Actinobacteria	Actinobacteria	Actinomycetales	Streptomycetaceae	Streptomyces
Termite-2_GL0130085	Bacteria	Actinobacteria	Actinobacteria	Actinomycetales	Streptomycetaceae	Streptomyces	Streptomyces auratus
Termite-2_GL0105947	Bacteria	Actinobacteria	Actinobacteria	Actinomycetales	Streptomycetaceae	Streptomyces	Streptomyces avermitilis
Termite-2_GL0001308	Bacteria	Actinobacteria	Actinobacteria	Actinomycetales	Streptomycetaceae	Streptomyces	Streptomyces avermitilis
Termite-2_GL0047896	Bacteria	Actinobacteria	Actinobacteria	Actinomycetales	Streptomycetaceae	Streptomyces	Streptomyces bingchenggensis
Termite-2_GL0115726	Bacteria	Actinobacteria	Actinobacteria	Actinomycetales	Streptomycetaceae	Streptomyces	Streptomyces griseus
Termite-2_GL0087341	Bacteria	Actinobacteria	Actinobacteria	Actinomycetales	Streptomycetaceae	Streptomyces	Streptomyces pristinaespiralis
Termite-2_GL0129740	Bacteria	Actinobacteria	Actinobacteria	Actinomycetales	Streptomycetaceae	Streptomyces	Streptomyces scabiei
Termite-2_GL0108943	Bacteria	Actinobacteria	Actinobacteria	Actinomycetales	Streptomycetaceae	Streptomyces	Streptomyces sviceus
Termite-2_GL0034600	Bacteria	Actinobacteria	Actinobacteria	Actinomycetales	Streptomycetaceae	Streptomyces	Streptomyces tsukubaensis
Termite-2_GL0046764	Bacteria	Actinobacteria	Actinobacteria	Actinomycetales	Streptomycetaceae	Streptomyces	Streptomyces violaceusniger
Termite-2_GL0019352	Bacteria	Actinobacteria	Actinobacteria	Actinomycetales	Tsukamurellaceae	Tsukamurella	Tsukamurella paurometabola
Termite-2_GL0129790	Bacteria	Actinobacteria	Actinobacteria	Actinomycetales	Micromonosporaceae	Verrucosispora	Verrucosispora maris
Termite-2_GL0041683	Bacteria	Actinobacteria	Actinobacteria	Actinomycetales	Micromonosporaceae	Verrucosispora	Verrucosispora maris
Termite-2_GL0055139	Bacteria	Actinobacteria	Actinobacteria	Actinomycetales	Micromonosporaceae	Verrucosispora	Verrucosispora maris
Termite-2_GL0069155	Bacteria	Actinobacteria	Actinobacteria	Actinomycetales	Micromonosporaceae	Verrucosispora	Verrucosispora maris
Termite-2_GL0100384	Bacteria	Actinobacteria	Actinobacteria	Actinomycetales	Micromonosporaceae	Verrucosispora	Verrucosispora maris
Termite-2_GL0127664	Bacteria	Actinobacteria	Actinobacteria	Actinomycetales	Promicromonosporaceae	Xylanimonas	Xylanimonas cellulosilytica
Termite-2_GL0037021	Bacteria	Actinobacteria	Actinobacteria	Actinomycetales	Promicromonosporaceae	Xylanimonas	Xylanimonas cellulosilytica
Termite-2_GL0037022	Bacteria	Actinobacteria	Actinobacteria	Actinomycetales	Promicromonosporaceae	Xylanimonas	Xylanimonas cellulosilytica
Termite-2_GL0070951	Bacteria	Actinobacteria	Actinobacteria	Actinomycetales	Promicromonosporaceae	Xylanimonas	Xylanimonas cellulosilytica
Termite-2_GL0005949	Bacteria	Actinobacteria	Actinobacteria	Actinomycetales	Promicromonosporaceae	Xylanimonas	Xylanimonas cellulosilytica
Termite-2_GL0078523	Bacteria	Actinobacteria	Actinobacteria	Actinomycetales	Promicromonosporaceae	Xylanimonas	Xylanimonas cellulosilytica
Termite-2_GL0011218	Bacteria	Actinobacteria	Actinobacteria
Termite-2_GL0017610	Bacteria	Actinobacteria	Actinobacteria
Termite-2_GL0028229	Bacteria	Actinobacteria	Actinobacteria
Termite-2_GL0054597	Bacteria	Actinobacteria	Actinobacteria
Termite-2_GL0073705	Bacteria	Actinobacteria	Actinobacteria
Termite-2_GL0094158	Bacteria	Actinobacteria	Actinobacteria
Termite-2_GL0009846	Bacteria	Actinobacteria	Actinobacteria	Bifidobacteriales	Bifidobacteriaceae
Termite-2_GL0084423	Bacteria	Actinobacteria	Actinobacteria	Bifidobacteriales	Bifidobacteriaceae
Termite-2_GL0127870	Bacteria	Actinobacteria	Actinobacteria	Coriobacteriales	Coriobacteriaceae
Termite-2_GL0013186	Bacteria	Actinobacteria	Actinobacteria	Coriobacteriales	Coriobacteriaceae
Termite-2_GL0056517	Bacteria	Actinobacteria	Actinobacteria	Coriobacteriales	Coriobacteriaceae
Termite-2_GL0071709	Bacteria	Actinobacteria	Actinobacteria	Coriobacteriales	Coriobacteriaceae
Termite-2_GL0097638	Bacteria	Actinobacteria	Actinobacteria	Coriobacteriales	Coriobacteriaceae
Termite-2_GL0099027	Bacteria	Actinobacteria	Actinobacteria	Coriobacteriales	Coriobacteriaceae
Termite-2_GL0107858	Bacteria	Actinobacteria	Actinobacteria	Actinomycetales	Micrococcaceae
Termite-2_GL0091922	Bacteria	Actinobacteria	Actinobacteria	Actinomycetales	Nocardioidaceae
Termite-2_GL0104101	Bacteria	Actinobacteria	Actinobacteria	Actinomycetales
Termite-2_GL0108734	Bacteria	Actinobacteria	Actinobacteria	Actinomycetales
Termite-2_GL0010048	Bacteria	Actinobacteria	Actinobacteria	Actinomycetales
Termite-2_GL0118777	Bacteria	Actinobacteria	Actinobacteria	Actinomycetales
Termite-2_GL0119660	Bacteria	Actinobacteria	Actinobacteria	Actinomycetales
Termite-2_GL0131251	Bacteria	Actinobacteria	Actinobacteria	Actinomycetales
Termite-2_GL0000747	Bacteria	Actinobacteria	Actinobacteria	Actinomycetales
Termite-2_GL0022541	Bacteria	Actinobacteria	Actinobacteria	Actinomycetales
Termite-2_GL0030844	Bacteria	Actinobacteria	Actinobacteria	Actinomycetales
Termite-2_GL0033697	Bacteria	Actinobacteria	Actinobacteria	Actinomycetales
Termite-2_GL0034588	Bacteria	Actinobacteria	Actinobacteria	Actinomycetales
Termite-2_GL0035241	Bacteria	Actinobacteria	Actinobacteria	Actinomycetales
Termite-2_GL0036752	Bacteria	Actinobacteria	Actinobacteria	Actinomycetales
Termite-2_GL0042311	Bacteria	Actinobacteria	Actinobacteria	Actinomycetales
Termite-2_GL0045175	Bacteria	Actinobacteria	Actinobacteria	Actinomycetales
Termite-2_GL0047301	Bacteria	Actinobacteria	Actinobacteria	Actinomycetales
Termite-2_GL0050018	Bacteria	Actinobacteria	Actinobacteria	Actinomycetales
Termite-2_GL0054932	Bacteria	Actinobacteria	Actinobacteria	Actinomycetales
Termite-2_GL0056270	Bacteria	Actinobacteria	Actinobacteria	Actinomycetales
Termite-2_GL0057509	Bacteria	Actinobacteria	Actinobacteria	Actinomycetales
Termite-2_GL0061037	Bacteria	Actinobacteria	Actinobacteria	Actinomycetales
Termite-2_GL0004669	Bacteria	Actinobacteria	Actinobacteria	Actinomycetales
Termite-2_GL0074673	Bacteria	Actinobacteria	Actinobacteria	Actinomycetales
Termite-2_GL0079286	Bacteria	Actinobacteria	Actinobacteria	Actinomycetales
Termite-2_GL0079578	Bacteria	Actinobacteria	Actinobacteria	Actinomycetales
Termite-2_GL0082072	Bacteria	Actinobacteria	Actinobacteria	Actinomycetales
Termite-2_GL0092591	Bacteria	Actinobacteria	Actinobacteria	Actinomycetales
Termite-2_GL0044228	Bacteria	Aquificae	Aquificae	Aquificales	Aquificaceae	Hydrogenivirga
Termite-2_GL0008809	Bacteria	Aquificae	Aquificae	Aquificales	Aquificaceae	Hydrogenivirga
Termite-2_GL0013568	Bacteria	Aquificae	Aquificae	Aquificales	Aquificaceae	Hydrogenobaculum
Termite-2_GL0128555	Bacteria	Aquificae	Aquificae	Aquificales	Hydrogenothermaceae	Persephonella	Persephonella marina
Termite-2_GL0101364	Bacteria	Aquificae	Aquificae	Aquificales	Hydrogenothermaceae
Termite-2_GL0105093	Bacteria	Aquificae	Aquificae	Aquificales	Hydrogenothermaceae	Sulfurihydrogenibium	Sulfurihydrogenibium azorense
Termite-2_GL0127072	Bacteria	Aquificae	Aquificae	Aquificales	Hydrogenothermaceae	Persephonella	Persephonella marina
Termite-2_GL0015029	Bacteria	Aquificae	Aquificae	Aquificales	Hydrogenothermaceae	Sulfurihydrogenibium	Sulfurihydrogenibium azorense
Termite-2_GL0017755	Bacteria	Aquificae	Aquificae	Aquificales	Hydrogenothermaceae	Sulfurihydrogenibium	Sulfurihydrogenibium azorense
Termite-2_GL0123336	Bacteria	Aquificae	Aquificae	Aquificales	Aquificaceae	Aquifex	Aquifex aeolicus
Termite-2_GL0019641	Bacteria	Aquificae	Aquificae	Aquificales	Desulfurobacteriaceae	Desulfurobacterium	Desulfurobacterium thermolithotrophum
Termite-2_GL0082936	Bacteria	Aquificae	Aquificae	Aquificales	Desulfurobacteriaceae	Desulfurobacterium	Desulfurobacterium thermolithotrophum
Termite-2_GL0029211	Bacteria	Aquificae	Aquificae	Aquificales	Aquificaceae	Hydrogenivirga
Termite-2_GL0122019	Bacteria	Aquificae	Aquificae	Aquificales	Aquificaceae	Hydrogenobaculum
Termite-2_GL0047005	Bacteria	Aquificae	Aquificae	Aquificales	Aquificaceae	Hydrogenobaculum
Termite-2_GL0056988	Bacteria	Aquificae	Aquificae	Aquificales	Aquificaceae	Hydrogenobaculum
Termite-2_GL0071545	Bacteria	Aquificae	Aquificae	Aquificales	Aquificaceae	Hydrogenobaculum
Termite-2_GL0084636	Bacteria	Aquificae	Aquificae	Aquificales	Aquificaceae	Hydrogenobaculum
Termite-2_GL0039967	Bacteria	Aquificae	Aquificae	Aquificales	Hydrogenothermaceae	Sulfurihydrogenibium
Termite-2_GL0082594	Bacteria	Aquificae	Aquificae	Aquificales	Hydrogenothermaceae	Sulfurihydrogenibium
Termite-2_GL0022862	Bacteria	Bacteroidetes	Bacteroidia	Bacteroidales	Rikenellaceae	Alistipes
Termite-2_GL0109111	Bacteria	Bacteroidetes	Bacteroidia	Bacteroidales	Rikenellaceae	Alistipes	Alistipes indistinctus
Termite-2_GL0028815	Bacteria	Bacteroidetes	Bacteroidia	Bacteroidales	Rikenellaceae	Alistipes	Alistipes indistinctus
Termite-2_GL0119187	Bacteria	Bacteroidetes	Bacteroidia	Bacteroidales	Bacteroidaceae	Bacteroides
Termite-2_GL0117130	Bacteria	Bacteroidetes	Bacteroidia	Bacteroidales	Porphyromonadaceae	Dysgonomonas	Dysgonomonas gadei
Termite-2_GL0003783	Bacteria	Bacteroidetes	Bacteroidia	Bacteroidales	Porphyromonadaceae	Tannerella	Tannerella forsythia
Termite-2_GL0079458	Bacteria	Bacteroidetes	Bacteroidia	Bacteroidales	Porphyromonadaceae
Termite-2_GL0016601	Bacteria	Bacteroidetes	Bacteroidia	Bacteroidales
Termite-2_GL0043262	Bacteria	Bacteroidetes	Bacteroidia	Bacteroidales
Termite-2_GL0075280	Bacteria	Bacteroidetes	Bacteroidia	Bacteroidales	Rikenellaceae	Alistipes
Termite-2_GL0013790	Bacteria	Bacteroidetes	Bacteroidia	Bacteroidales	Marinilabiaceae	Anaerophaga
Termite-2_GL0048870	Bacteria	Bacteroidetes	Bacteroidia	Bacteroidales	Bacteroidaceae	Bacteroides
Termite-2_GL0004872	Bacteria	Bacteroidetes	Bacteroidia	Bacteroidales	Bacteroidaceae	Bacteroides
Termite-2_GL0004874	Bacteria	Bacteroidetes	Bacteroidia	Bacteroidales	Bacteroidaceae	Bacteroides	Bacteroides thetaiotaomicron
Termite-2_GL0083531	Bacteria	Bacteroidetes	Bacteroidia	Bacteroidales	Porphyromonadaceae	Dysgonomonas
Termite-2_GL0009926	Bacteria	Bacteroidetes	Bacteroidia	Bacteroidales	Porphyromonadaceae	Dysgonomonas	Dysgonomonas gadei
Termite-2_GL0130456	Bacteria	Bacteroidetes	Bacteroidia	Bacteroidales	Porphyromonadaceae	Dysgonomonas	Dysgonomonas gadei
Termite-2_GL0040118	Bacteria	Bacteroidetes	Bacteroidia	Bacteroidales	Porphyromonadaceae	Dysgonomonas	Dysgonomonas gadei
Termite-2_GL0071664	Bacteria	Bacteroidetes	Bacteroidia	Bacteroidales	Porphyromonadaceae	Dysgonomonas	Dysgonomonas mossii
Termite-2_GL0054154	Bacteria	Bacteroidetes	NA	NA	NA	NA	Bacteroidetes oral taxon 274
Termite-2_GL0017069	Bacteria	Bacteroidetes	Bacteroidia	Bacteroidales	Porphyromonadaceae	Parabacteroides
Termite-2_GL0019038	Bacteria	Bacteroidetes	Bacteroidia	Bacteroidales	Porphyromonadaceae	Parabacteroides
Termite-2_GL0027564	Bacteria	Bacteroidetes	Bacteroidia	Bacteroidales	Porphyromonadaceae	Parabacteroides
Termite-2_GL0099254	Bacteria	Bacteroidetes	Bacteroidia	Bacteroidales	Porphyromonadaceae	Parabacteroides	Parabacteroides merdae
Termite-2_GL0083069	Bacteria	Bacteroidetes	Flavobacteriia	Flavobacteriales	Flavobacteriaceae
Termite-2_GL0112285	Bacteria	Bacteroidetes	Bacteroidia	Bacteroidales	Porphyromonadaceae
Termite-2_GL0050260	Bacteria	Bacteroidetes	Bacteroidia	Bacteroidales	Porphyromonadaceae
Termite-2_GL0007559	Bacteria	Bacteroidetes	Bacteroidia	Bacteroidales	Porphyromonadaceae
Termite-2_GL0111509	Bacteria	Bacteroidetes	Bacteroidia	Bacteroidales
Termite-2_GL0122496	Bacteria	Bacteroidetes	Bacteroidia	Bacteroidales
Termite-2_GL0027563	Bacteria	Bacteroidetes	Bacteroidia	Bacteroidales
Termite-2_GL0040396	Bacteria	Bacteroidetes	Bacteroidia	Bacteroidales
Termite-2_GL0043694	Bacteria	Bacteroidetes	Bacteroidia	Bacteroidales
Termite-2_GL0050261	Bacteria	Bacteroidetes	Bacteroidia	Bacteroidales
Termite-2_GL0057244	Bacteria	Bacteroidetes	Bacteroidia	Bacteroidales
Termite-2_GL0091644	Bacteria	Bacteroidetes	Bacteroidia	Bacteroidales
Termite-2_GL0023070	Bacteria	Bacteroidetes
Termite-2_GL0004873	Bacteria	Bacteroidetes
Termite-2_GL0094774	Bacteria	Bacteroidetes
Termite-2_GL0077936	Bacteria	Bacteroidetes	Bacteroidia	Bacteroidales	Bacteroidaceae	Bacteroides
Termite-2_GL0068977	Bacteria	Bacteroidetes	Bacteroidia	Bacteroidales	Bacteroidaceae	Bacteroides	Bacteroides caccae
Termite-2_GL0087376	Bacteria	Bacteroidetes	Bacteroidia	Bacteroidales	Porphyromonadaceae	Dysgonomonas	Dysgonomonas gadei
Termite-2_GL0119320	Bacteria	Bacteroidetes	Bacteroidia	Bacteroidales	Bacteroidaceae	Bacteroides
Termite-2_GL0049927	Bacteria	Bacteroidetes	Bacteroidia	Bacteroidales	Bacteroidaceae	Bacteroides
Termite-2_GL0064886	Bacteria	Bacteroidetes	Bacteroidia	Bacteroidales	Bacteroidaceae	Bacteroides
Termite-2_GL0070463	Bacteria	Bacteroidetes	Bacteroidia	Bacteroidales	Bacteroidaceae	Bacteroides
Termite-2_GL0100633	Bacteria	Bacteroidetes	Bacteroidia	Bacteroidales	Bacteroidaceae	Bacteroides
Termite-2_GL0036811	Bacteria	Bacteroidetes	Bacteroidia	Bacteroidales	Bacteroidaceae	Bacteroides	Bacteroides coprosuis
Termite-2_GL0035968	Bacteria	Bacteroidetes	Bacteroidia	Bacteroidales	Bacteroidaceae	Bacteroides	Bacteroides thetaiotaomicron
Termite-2_GL0105019	Bacteria	Bacteroidetes	Bacteroidia	Bacteroidales	Bacteroidaceae	Bacteroides	Bacteroides uniformis
Termite-2_GL0112382	Bacteria	Bacteroidetes	Bacteroidia	Bacteroidales	NA	Candidatus Azobacteroides	Candidatus Azobacteroides pseudotrichonymphae
Termite-2_GL0055488	Bacteria	Bacteroidetes	Sphingobacteriia	Sphingobacteriales	Chitinophagaceae	Chitinophaga	Chitinophaga pinensis
Termite-2_GL0028453	Bacteria	Bacteroidetes	Bacteroidia	Bacteroidales	Porphyromonadaceae	Dysgonomonas
Termite-2_GL0033037	Bacteria	Bacteroidetes	Bacteroidia	Bacteroidales	Porphyromonadaceae	Dysgonomonas
Termite-2_GL0011506	Bacteria	Bacteroidetes	Bacteroidia	Bacteroidales	Porphyromonadaceae	Dysgonomonas	Dysgonomonas gadei
Termite-2_GL0068105	Bacteria	Bacteroidetes	Bacteroidia	Bacteroidales	Porphyromonadaceae	Dysgonomonas	Dysgonomonas gadei
Termite-2_GL0080029	Bacteria	Bacteroidetes	Bacteroidia	Bacteroidales	Porphyromonadaceae	Dysgonomonas	Dysgonomonas gadei
Termite-2_GL0026623	Bacteria	Bacteroidetes	Bacteroidia	Bacteroidales	Porphyromonadaceae	Dysgonomonas	Dysgonomonas mossii
Termite-2_GL0099244	Bacteria	Bacteroidetes	Bacteroidia	Bacteroidales	Porphyromonadaceae	Dysgonomonas	Dysgonomonas mossii
Termite-2_GL0076228	Bacteria	Bacteroidetes	Bacteroidia	Bacteroidales	Porphyromonadaceae	Paludibacter	Paludibacter propionicigenes
Termite-2_GL0010861	Bacteria	Bacteroidetes	Bacteroidia	Bacteroidales	Porphyromonadaceae	Parabacteroides
Termite-2_GL0026555	Bacteria	Bacteroidetes	Sphingobacteriia	Sphingobacteriales	Sphingobacteriaceae	Solitalea	Solitalea canadensis
Termite-2_GL0130465	Bacteria	Bacteroidetes	Sphingobacteriia	Sphingobacteriales	Sphingobacteriaceae	Sphingobacterium	Sphingobacterium spiritivorum
Termite-2_GL0078039	Bacteria	Bacteroidetes	Bacteroidia	Bacteroidales	Porphyromonadaceae	Tannerella
Termite-2_GL0112554	Bacteria	Bacteroidetes	Bacteroidia	Bacteroidales	Porphyromonadaceae	Tannerella	Tannerella forsythia
Termite-2_GL0030163	Bacteria	Bacteroidetes	Bacteroidia	Bacteroidales
Termite-2_GL0052966	Bacteria	Bacteroidetes	Bacteroidia	Bacteroidales
Termite-2_GL0073844	Bacteria	Bacteroidetes	Bacteroidia	Bacteroidales
Termite-2_GL0079929	Bacteria	Bacteroidetes	Bacteroidia	Bacteroidales
Termite-2_GL0029956	Bacteria	Bacteroidetes
Termite-2_GL0119309	Bacteria	Bacteroidetes	Bacteroidia	Bacteroidales	Marinilabiaceae	Anaerophaga
Termite-2_GL0019896	Bacteria	Bacteroidetes	Bacteroidia	Bacteroidales	Marinilabiaceae	Anaerophaga
Termite-2_GL0092349	Bacteria	Bacteroidetes	Bacteroidia	Bacteroidales	Marinilabiaceae	Anaerophaga
Termite-2_GL0105467	Bacteria	Bacteroidetes	Bacteroidia	Bacteroidales	Bacteroidaceae	Bacteroides
Termite-2_GL0050754	Bacteria	Bacteroidetes	Bacteroidia	Bacteroidales	Bacteroidaceae	Bacteroides
Termite-2_GL0061557	Bacteria	Bacteroidetes	Bacteroidia	Bacteroidales	Bacteroidaceae	Bacteroides
Termite-2_GL0082236	Bacteria	Bacteroidetes	Bacteroidia	Bacteroidales	Bacteroidaceae	Bacteroides
Termite-2_GL0094341	Bacteria	Bacteroidetes	Bacteroidia	Bacteroidales	Bacteroidaceae	Bacteroides
Termite-2_GL0097286	Bacteria	Bacteroidetes	Bacteroidia	Bacteroidales	Bacteroidaceae	Bacteroides
Termite-2_GL0102166	Bacteria	Bacteroidetes	Bacteroidia	Bacteroidales	Bacteroidaceae	Bacteroides
Termite-2_GL0014058	Bacteria	Bacteroidetes	Bacteroidia	Bacteroidales	Bacteroidaceae	Bacteroides	Bacteroides cellulosilyticus
Termite-2_GL0022262	Bacteria	Bacteroidetes	Bacteroidia	Bacteroidales	Bacteroidaceae	Bacteroides	Bacteroides cellulosilyticus
Termite-2_GL0040194	Bacteria	Bacteroidetes	Bacteroidia	Bacteroidales	Bacteroidaceae	Bacteroides	Bacteroides cellulosilyticus
Termite-2_GL0021740	Bacteria	Bacteroidetes	Bacteroidia	Bacteroidales	Bacteroidaceae	Bacteroides	Bacteroides coprophilus
Termite-2_GL0085564	Bacteria	Bacteroidetes	Bacteroidia	Bacteroidales	Bacteroidaceae	Bacteroides	Bacteroides faecis
Termite-2_GL0008415	Bacteria	Bacteroidetes	Bacteroidia	Bacteroidales	Bacteroidaceae	Bacteroides	Bacteroides finegoldii
Termite-2_GL0038713	Bacteria	Bacteroidetes	Bacteroidia	Bacteroidales	Bacteroidaceae	Bacteroides	Bacteroides fragilis
Termite-2_GL0070888	Bacteria	Bacteroidetes	Bacteroidia	Bacteroidales	Bacteroidaceae	Bacteroides	Bacteroides fragilis
Termite-2_GL0023472	Bacteria	Bacteroidetes	Bacteroidia	Bacteroidales	Bacteroidaceae	Bacteroides	Bacteroides salyersiae
Termite-2_GL0109849	Bacteria	Bacteroidetes	Bacteroidia	Bacteroidales	NA	Candidatus Azobacteroides	Candidatus Azobacteroides pseudotrichonymphae
Termite-2_GL0110103	Bacteria	Bacteroidetes	Bacteroidia	Bacteroidales	NA	Candidatus Azobacteroides	Candidatus Azobacteroides pseudotrichonymphae
Termite-2_GL0010712	Bacteria	Bacteroidetes	Bacteroidia	Bacteroidales	NA	Candidatus Azobacteroides	Candidatus Azobacteroides pseudotrichonymphae
Termite-2_GL0000514	Bacteria	Bacteroidetes	Bacteroidia	Bacteroidales	NA	Candidatus Azobacteroides	Candidatus Azobacteroides pseudotrichonymphae
Termite-2_GL0006878	Bacteria	Bacteroidetes	Bacteroidia	Bacteroidales	NA	Candidatus Azobacteroides	Candidatus Azobacteroides pseudotrichonymphae
Termite-2_GL0129032	Bacteria	Bacteroidetes	Flavobacteriia	Flavobacteriales	Flavobacteriaceae	Capnocytophaga	Capnocytophaga sp. oral taxon 329
Termite-2_GL0062865	Bacteria	Bacteroidetes	Flavobacteriia	Flavobacteriales	Flavobacteriaceae	Chryseobacterium
Termite-2_GL0024873	Bacteria	Bacteroidetes	Bacteroidia	Bacteroidales	Porphyromonadaceae	Dysgonomonas
Termite-2_GL0029937	Bacteria	Bacteroidetes	Bacteroidia	Bacteroidales	Porphyromonadaceae	Dysgonomonas
Termite-2_GL0080377	Bacteria	Bacteroidetes	Bacteroidia	Bacteroidales	Porphyromonadaceae	Dysgonomonas
Termite-2_GL0008506	Bacteria	Bacteroidetes	Bacteroidia	Bacteroidales	Porphyromonadaceae	Dysgonomonas
Termite-2_GL0118103	Bacteria	Bacteroidetes	Bacteroidia	Bacteroidales	Porphyromonadaceae	Dysgonomonas	Dysgonomonas gadei
Termite-2_GL0127429	Bacteria	Bacteroidetes	Bacteroidia	Bacteroidales	Porphyromonadaceae	Dysgonomonas	Dysgonomonas gadei
Termite-2_GL0012547	Bacteria	Bacteroidetes	Bacteroidia	Bacteroidales	Porphyromonadaceae	Dysgonomonas	Dysgonomonas gadei
Termite-2_GL0023632	Bacteria	Bacteroidetes	Bacteroidia	Bacteroidales	Porphyromonadaceae	Dysgonomonas	Dysgonomonas gadei
Termite-2_GL0041975	Bacteria	Bacteroidetes	Bacteroidia	Bacteroidales	Porphyromonadaceae	Dysgonomonas	Dysgonomonas gadei
Termite-2_GL0042865	Bacteria	Bacteroidetes	Bacteroidia	Bacteroidales	Porphyromonadaceae	Dysgonomonas	Dysgonomonas gadei
Termite-2_GL0056668	Bacteria	Bacteroidetes	Bacteroidia	Bacteroidales	Porphyromonadaceae	Dysgonomonas	Dysgonomonas gadei
Termite-2_GL0060893	Bacteria	Bacteroidetes	Bacteroidia	Bacteroidales	Porphyromonadaceae	Dysgonomonas	Dysgonomonas gadei
Termite-2_GL0061256	Bacteria	Bacteroidetes	Bacteroidia	Bacteroidales	Porphyromonadaceae	Dysgonomonas	Dysgonomonas gadei
Termite-2_GL0070741	Bacteria	Bacteroidetes	Bacteroidia	Bacteroidales	Porphyromonadaceae	Dysgonomonas	Dysgonomonas gadei
Termite-2_GL0074261	Bacteria	Bacteroidetes	Bacteroidia	Bacteroidales	Porphyromonadaceae	Dysgonomonas	Dysgonomonas gadei
Termite-2_GL0081503	Bacteria	Bacteroidetes	Bacteroidia	Bacteroidales	Porphyromonadaceae	Dysgonomonas	Dysgonomonas gadei
Termite-2_GL0085360	Bacteria	Bacteroidetes	Bacteroidia	Bacteroidales	Porphyromonadaceae	Dysgonomonas	Dysgonomonas gadei
Termite-2_GL0091054	Bacteria	Bacteroidetes	Bacteroidia	Bacteroidales	Porphyromonadaceae	Dysgonomonas	Dysgonomonas gadei
Termite-2_GL0008254	Bacteria	Bacteroidetes	Bacteroidia	Bacteroidales	Porphyromonadaceae	Dysgonomonas	Dysgonomonas gadei
Termite-2_GL0097961	Bacteria	Bacteroidetes	Bacteroidia	Bacteroidales	Porphyromonadaceae	Dysgonomonas	Dysgonomonas gadei
Termite-2_GL0099224	Bacteria	Bacteroidetes	Bacteroidia	Bacteroidales	Porphyromonadaceae	Dysgonomonas	Dysgonomonas gadei
Termite-2_GL0019922	Bacteria	Bacteroidetes	Bacteroidia	Bacteroidales	Porphyromonadaceae	Dysgonomonas	Dysgonomonas mossii
Termite-2_GL0102464	Bacteria	Bacteroidetes	Bacteroidia	Bacteroidales	Porphyromonadaceae	Dysgonomonas	Dysgonomonas mossii
Termite-2_GL0102976	Bacteria	Bacteroidetes	Bacteroidia	Bacteroidales	Porphyromonadaceae	Dysgonomonas	Dysgonomonas mossii
Termite-2_GL0019358	Bacteria	Bacteroidetes	Flavobacteriia	Flavobacteriales	Flavobacteriaceae	Elizabethkingia	Elizabethkingia anophelis
Termite-2_GL0017933	Bacteria	Bacteroidetes	Flavobacteriia	Flavobacteriales	Flavobacteriaceae	Lacinutrix
Termite-2_GL0109307	Bacteria	Bacteroidetes	Bacteroidia	Bacteroidales	Porphyromonadaceae	Odoribacter
Termite-2_GL0082654	Bacteria	Bacteroidetes	Bacteroidia	Bacteroidales	Porphyromonadaceae	Paludibacter	Paludibacter propionicigenes
Termite-2_GL0121104	Bacteria	Bacteroidetes	Bacteroidia	Bacteroidales	Porphyromonadaceae	Parabacteroides
Termite-2_GL0066272	Bacteria	Bacteroidetes	Bacteroidia	Bacteroidales	Porphyromonadaceae	Parabacteroides
Termite-2_GL0066623	Bacteria	Bacteroidetes	Bacteroidia	Bacteroidales	Porphyromonadaceae	Parabacteroides
Termite-2_GL0086044	Bacteria	Bacteroidetes	Bacteroidia	Bacteroidales	Porphyromonadaceae	Parabacteroides
Termite-2_GL0110475	Bacteria	Bacteroidetes	Bacteroidia	Bacteroidales	Porphyromonadaceae	Parabacteroides	Parabacteroides distasonis
Termite-2_GL0001146	Bacteria	Bacteroidetes	Bacteroidia	Bacteroidales	Porphyromonadaceae	Parabacteroides	Parabacteroides distasonis
Termite-2_GL0045750	Bacteria	Bacteroidetes	Bacteroidia	Bacteroidales	Porphyromonadaceae	Parabacteroides	Parabacteroides distasonis
Termite-2_GL0056605	Bacteria	Bacteroidetes	Bacteroidia	Bacteroidales	Porphyromonadaceae	Parabacteroides	Parabacteroides distasonis
Termite-2_GL0068926	Bacteria	Bacteroidetes	Bacteroidia	Bacteroidales	Porphyromonadaceae	Parabacteroides	Parabacteroides distasonis
Termite-2_GL0043183	Bacteria	Bacteroidetes	Bacteroidia	Bacteroidales	Porphyromonadaceae	Parabacteroides	Parabacteroides johnsonii
Termite-2_GL0050192	Bacteria	Bacteroidetes	Bacteroidia	Bacteroidales	Porphyromonadaceae	Parabacteroides	Parabacteroides johnsonii
Termite-2_GL0127827	Bacteria	Bacteroidetes	Bacteroidia	Bacteroidales	Porphyromonadaceae	Parabacteroides	Parabacteroides merdae
Termite-2_GL0124877	Bacteria	Bacteroidetes	Sphingobacteriia	Sphingobacteriales	Sphingobacteriaceae	Pedobacter	Pedobacter heparinus
Termite-2_GL0055951	Bacteria	Bacteroidetes	Sphingobacteriia	Sphingobacteriales	Sphingobacteriaceae	Pedobacter	Pedobacter heparinus
Termite-2_GL0012220	Bacteria	Bacteroidetes	Bacteroidia	Bacteroidales	Prevotellaceae	Prevotella
Termite-2_GL0098116	Bacteria	Bacteroidetes	Bacteroidia	Bacteroidales	Prevotellaceae	Prevotella
Termite-2_GL0124409	Bacteria	Bacteroidetes	Bacteroidia	Bacteroidales	Prevotellaceae	Prevotella	Prevotella copri
Termite-2_GL0057728	Bacteria	Bacteroidetes	Bacteroidia	Bacteroidales	Prevotellaceae	Prevotella	Prevotella copri
Termite-2_GL0067604	Bacteria	Bacteroidetes	Bacteroidia	Bacteroidales	Prevotellaceae	Prevotella	Prevotella copri
Termite-2_GL0037427	Bacteria	Bacteroidetes	Bacteroidia	Bacteroidales	Prevotellaceae	Prevotella	Prevotella maculosa
Termite-2_GL0103920	Bacteria	Bacteroidetes	Bacteroidia	Bacteroidales	Prevotellaceae	Prevotella	Prevotella stercorea
Termite-2_GL0008370	Bacteria	Bacteroidetes	Sphingobacteriia	Sphingobacteriales	Saprospiraceae	Saprospira	Saprospira grandis
Termite-2_GL0048578	Bacteria	Bacteroidetes	Sphingobacteriia	Sphingobacteriales	Sphingobacteriaceae	Solitalea	Solitalea canadensis
Termite-2_GL0055138	Bacteria	Bacteroidetes	Sphingobacteriia	Sphingobacteriales	Sphingobacteriaceae	Solitalea	Solitalea canadensis
Termite-2_GL0030700	Bacteria	Bacteroidetes	Sphingobacteriia	Sphingobacteriales	Sphingobacteriaceae	Sphingobacterium	Sphingobacterium spiritivorum
Termite-2_GL0117821	Bacteria	Bacteroidetes	Bacteroidia	Bacteroidales	Porphyromonadaceae	Tannerella	Tannerella forsythia
Termite-2_GL0127405	Bacteria	Bacteroidetes	Bacteroidia	Bacteroidales	Porphyromonadaceae	Tannerella	Tannerella forsythia
Termite-2_GL0000257	Bacteria	Bacteroidetes	Bacteroidia	Bacteroidales	Porphyromonadaceae	Tannerella	Tannerella forsythia
Termite-2_GL0035040	Bacteria	Bacteroidetes	Bacteroidia	Bacteroidales	Porphyromonadaceae	Tannerella	Tannerella forsythia
Termite-2_GL0039557	Bacteria	Bacteroidetes	Bacteroidia	Bacteroidales	Porphyromonadaceae	Tannerella	Tannerella forsythia
Termite-2_GL0072220	Bacteria	Bacteroidetes	Bacteroidia	Bacteroidales	Porphyromonadaceae	Tannerella	Tannerella forsythia
Termite-2_GL0005747	Bacteria	Bacteroidetes	Bacteroidia	Bacteroidales	Porphyromonadaceae	Tannerella	Tannerella forsythia
Termite-2_GL0099507	Bacteria	Bacteroidetes	Cytophagia	Cytophagales	Cytophagaceae
Termite-2_GL0012629	Bacteria	Bacteroidetes	Flavobacteriia	Flavobacteriales	Flavobacteriaceae
Termite-2_GL0115859	Bacteria	Bacteroidetes	Bacteroidia	Bacteroidales	Porphyromonadaceae
Termite-2_GL0022148	Bacteria	Bacteroidetes	Bacteroidia	Bacteroidales	Porphyromonadaceae
Termite-2_GL0059394	Bacteria	Bacteroidetes	Bacteroidia	Bacteroidales	Porphyromonadaceae
Termite-2_GL0081613	Bacteria	Bacteroidetes	Bacteroidia	Bacteroidales	Porphyromonadaceae
Termite-2_GL0087156	Bacteria	Bacteroidetes	Bacteroidia	Bacteroidales	Porphyromonadaceae
Termite-2_GL0099229	Bacteria	Bacteroidetes	Bacteroidia	Bacteroidales	Porphyromonadaceae
Termite-2_GL0109461	Bacteria	Bacteroidetes	Bacteroidia	Bacteroidales
Termite-2_GL0009529	Bacteria	Bacteroidetes	Bacteroidia	Bacteroidales
Termite-2_GL0121489	Bacteria	Bacteroidetes	Bacteroidia	Bacteroidales
Termite-2_GL0121977	Bacteria	Bacteroidetes	Bacteroidia	Bacteroidales
Termite-2_GL0126436	Bacteria	Bacteroidetes	Bacteroidia	Bacteroidales
Termite-2_GL0131031	Bacteria	Bacteroidetes	Bacteroidia	Bacteroidales
Termite-2_GL0012920	Bacteria	Bacteroidetes	Bacteroidia	Bacteroidales
Termite-2_GL0014538	Bacteria	Bacteroidetes	Bacteroidia	Bacteroidales
Termite-2_GL0017939	Bacteria	Bacteroidetes	Bacteroidia	Bacteroidales
Termite-2_GL0021462	Bacteria	Bacteroidetes	Bacteroidia	Bacteroidales
Termite-2_GL0021552	Bacteria	Bacteroidetes	Bacteroidia	Bacteroidales
Termite-2_GL0023643	Bacteria	Bacteroidetes	Bacteroidia	Bacteroidales
Termite-2_GL0027227	Bacteria	Bacteroidetes	Bacteroidia	Bacteroidales
Termite-2_GL0036248	Bacteria	Bacteroidetes	Bacteroidia	Bacteroidales
Termite-2_GL0040404	Bacteria	Bacteroidetes	Bacteroidia	Bacteroidales
Termite-2_GL0041448	Bacteria	Bacteroidetes	Bacteroidia	Bacteroidales
Termite-2_GL0041680	Bacteria	Bacteroidetes	Bacteroidia	Bacteroidales
Termite-2_GL0050431	Bacteria	Bacteroidetes	Bacteroidia	Bacteroidales
Termite-2_GL0056355	Bacteria	Bacteroidetes	Bacteroidia	Bacteroidales
Termite-2_GL0064160	Bacteria	Bacteroidetes	Bacteroidia	Bacteroidales
Termite-2_GL0064396	Bacteria	Bacteroidetes	Bacteroidia	Bacteroidales
Termite-2_GL0066550	Bacteria	Bacteroidetes	Bacteroidia	Bacteroidales
Termite-2_GL0076325	Bacteria	Bacteroidetes	Bacteroidia	Bacteroidales
Termite-2_GL0077385	Bacteria	Bacteroidetes	Bacteroidia	Bacteroidales
Termite-2_GL0077670	Bacteria	Bacteroidetes	Bacteroidia	Bacteroidales
Termite-2_GL0079991	Bacteria	Bacteroidetes	Bacteroidia	Bacteroidales
Termite-2_GL0082689	Bacteria	Bacteroidetes	Bacteroidia	Bacteroidales
Termite-2_GL0083806	Bacteria	Bacteroidetes	Bacteroidia	Bacteroidales
Termite-2_GL0086113	Bacteria	Bacteroidetes	Bacteroidia	Bacteroidales
Termite-2_GL0090364	Bacteria	Bacteroidetes	Bacteroidia	Bacteroidales
Termite-2_GL0094350	Bacteria	Bacteroidetes	Bacteroidia	Bacteroidales
Termite-2_GL0096381	Bacteria	Bacteroidetes	Bacteroidia	Bacteroidales
Termite-2_GL0097837	Bacteria	Bacteroidetes	Bacteroidia	Bacteroidales
Termite-2_GL0099616	Bacteria	Bacteroidetes	Bacteroidia	Bacteroidales
Termite-2_GL0128673	Bacteria	Bacteroidetes	Cytophagia	Cytophagales
Termite-2_GL0110929	Bacteria	Bacteroidetes
Termite-2_GL0112115	Bacteria	Bacteroidetes
Termite-2_GL0124791	Bacteria	Bacteroidetes
Termite-2_GL0039577	Bacteria	Bacteroidetes
Termite-2_GL0057907	Bacteria	Bacteroidetes
Termite-2_GL0005291	Bacteria	Bacteroidetes
Termite-2_GL0116933	Bacteria	Bacteroidetes	Bacteroidia	Bacteroidales	Rikenellaceae	Alistipes	Alistipes indistinctus
Termite-2_GL0107318	Bacteria	Bacteroidetes	Bacteroidia	Bacteroidales	Marinilabiaceae	Anaerophaga	Anaerophaga thermohalophila
Termite-2_GL0024007	Bacteria	Bacteroidetes	Bacteroidia	Bacteroidales	Marinilabiaceae	Anaerophaga	Anaerophaga thermohalophila
Termite-2_GL0043421	Bacteria	Bacteroidetes	Bacteroidia	Bacteroidales	Marinilabiaceae	Anaerophaga	Anaerophaga thermohalophila
Termite-2_GL0064034	Bacteria	Bacteroidetes	Bacteroidia	Bacteroidales	Marinilabiaceae	Anaerophaga	Anaerophaga thermohalophila
Termite-2_GL0085509	Bacteria	Bacteroidetes	Bacteroidia	Bacteroidales	Marinilabiaceae	Anaerophaga	Anaerophaga thermohalophila
Termite-2_GL0104149	Bacteria	Bacteroidetes	Bacteroidia	Bacteroidales	Bacteroidaceae	Bacteroides
Termite-2_GL0109325	Bacteria	Bacteroidetes	Bacteroidia	Bacteroidales	Bacteroidaceae	Bacteroides
Termite-2_GL0118553	Bacteria	Bacteroidetes	Bacteroidia	Bacteroidales	Bacteroidaceae	Bacteroides
Termite-2_GL0120927	Bacteria	Bacteroidetes	Bacteroidia	Bacteroidales	Bacteroidaceae	Bacteroides
Termite-2_GL0126185	Bacteria	Bacteroidetes	Bacteroidia	Bacteroidales	Bacteroidaceae	Bacteroides
Termite-2_GL0128669	Bacteria	Bacteroidetes	Bacteroidia	Bacteroidales	Bacteroidaceae	Bacteroides
Termite-2_GL0129410	Bacteria	Bacteroidetes	Bacteroidia	Bacteroidales	Bacteroidaceae	Bacteroides
Termite-2_GL0129798	Bacteria	Bacteroidetes	Bacteroidia	Bacteroidales	Bacteroidaceae	Bacteroides
Termite-2_GL0015526	Bacteria	Bacteroidetes	Bacteroidia	Bacteroidales	Bacteroidaceae	Bacteroides
Termite-2_GL0018449	Bacteria	Bacteroidetes	Bacteroidia	Bacteroidales	Bacteroidaceae	Bacteroides
Termite-2_GL0029449	Bacteria	Bacteroidetes	Bacteroidia	Bacteroidales	Bacteroidaceae	Bacteroides
Termite-2_GL0030543	Bacteria	Bacteroidetes	Bacteroidia	Bacteroidales	Bacteroidaceae	Bacteroides
Termite-2_GL0002582	Bacteria	Bacteroidetes	Bacteroidia	Bacteroidales	Bacteroidaceae	Bacteroides
Termite-2_GL0049840	Bacteria	Bacteroidetes	Bacteroidia	Bacteroidales	Bacteroidaceae	Bacteroides
Termite-2_GL0003661	Bacteria	Bacteroidetes	Bacteroidia	Bacteroidales	Bacteroidaceae	Bacteroides
Termite-2_GL0058728	Bacteria	Bacteroidetes	Bacteroidia	Bacteroidales	Bacteroidaceae	Bacteroides
Termite-2_GL0059296	Bacteria	Bacteroidetes	Bacteroidia	Bacteroidales	Bacteroidaceae	Bacteroides
Termite-2_GL0062825	Bacteria	Bacteroidetes	Bacteroidia	Bacteroidales	Bacteroidaceae	Bacteroides
Termite-2_GL0076061	Bacteria	Bacteroidetes	Bacteroidia	Bacteroidales	Bacteroidaceae	Bacteroides
Termite-2_GL0076229	Bacteria	Bacteroidetes	Bacteroidia	Bacteroidales	Bacteroidaceae	Bacteroides
Termite-2_GL0078204	Bacteria	Bacteroidetes	Bacteroidia	Bacteroidales	Bacteroidaceae	Bacteroides
Termite-2_GL0081355	Bacteria	Bacteroidetes	Bacteroidia	Bacteroidales	Bacteroidaceae	Bacteroides
Termite-2_GL0083975	Bacteria	Bacteroidetes	Bacteroidia	Bacteroidales	Bacteroidaceae	Bacteroides
Termite-2_GL0085114	Bacteria	Bacteroidetes	Bacteroidia	Bacteroidales	Bacteroidaceae	Bacteroides
Termite-2_GL0099245	Bacteria	Bacteroidetes	Bacteroidia	Bacteroidales	Bacteroidaceae	Bacteroides
Termite-2_GL0100329	Bacteria	Bacteroidetes	Bacteroidia	Bacteroidales	Bacteroidaceae	Bacteroides
Termite-2_GL0127401	Bacteria	Bacteroidetes	Bacteroidia	Bacteroidales	Bacteroidaceae	Bacteroides	Bacteroides cellulosilyticus
Termite-2_GL0021237	Bacteria	Bacteroidetes	Bacteroidia	Bacteroidales	Bacteroidaceae	Bacteroides	Bacteroides cellulosilyticus
Termite-2_GL0072416	Bacteria	Bacteroidetes	Bacteroidia	Bacteroidales	Bacteroidaceae	Bacteroides	Bacteroides cellulosilyticus
Termite-2_GL0081021	Bacteria	Bacteroidetes	Bacteroidia	Bacteroidales	Bacteroidaceae	Bacteroides	Bacteroides cellulosilyticus
Termite-2_GL0007315	Bacteria	Bacteroidetes	Bacteroidia	Bacteroidales	Bacteroidaceae	Bacteroides	Bacteroides cellulosilyticus
Termite-2_GL0008764	Bacteria	Bacteroidetes	Bacteroidia	Bacteroidales	Bacteroidaceae	Bacteroides	Bacteroides cellulosilyticus
Termite-2_GL0003565	Bacteria	Bacteroidetes	Bacteroidia	Bacteroidales	Bacteroidaceae	Bacteroides	Bacteroides finegoldii
Termite-2_GL0056199	Bacteria	Bacteroidetes	Bacteroidia	Bacteroidales	Bacteroidaceae	Bacteroides	Bacteroides fragilis
Termite-2_GL0086829	Bacteria	Bacteroidetes	Bacteroidia	Bacteroidales	Bacteroidaceae	Bacteroides	Bacteroides helcogenes
Termite-2_GL0079797	Bacteria	Bacteroidetes	Bacteroidia	Bacteroidales	Bacteroidaceae	Bacteroides	Bacteroides intestinalis
Termite-2_GL0047333	Bacteria	Bacteroidetes	Bacteroidia	Bacteroidales	Bacteroidaceae	Bacteroides	Bacteroides salanitronis
Termite-2_GL0117168	Bacteria	Bacteroidetes	Bacteroidia	Bacteroidales	Bacteroidaceae	Bacteroides	Bacteroides salyersiae
Termite-2_GL0112383	Bacteria	Bacteroidetes	Bacteroidia	Bacteroidales	NA	Candidatus Azobacteroides	Candidatus Azobacteroides pseudotrichonymphae
Termite-2_GL0119700	Bacteria	Bacteroidetes	Bacteroidia	Bacteroidales	NA	Candidatus Azobacteroides	Candidatus Azobacteroides pseudotrichonymphae
Termite-2_GL0033036	Bacteria	Bacteroidetes	Bacteroidia	Bacteroidales	NA	Candidatus Azobacteroides	Candidatus Azobacteroides pseudotrichonymphae
Termite-2_GL0039062	Bacteria	Bacteroidetes	Bacteroidia	Bacteroidales	NA	Candidatus Azobacteroides	Candidatus Azobacteroides pseudotrichonymphae
Termite-2_GL0039314	Bacteria	Bacteroidetes	Bacteroidia	Bacteroidales	NA	Candidatus Azobacteroides	Candidatus Azobacteroides pseudotrichonymphae
Termite-2_GL0070461	Bacteria	Bacteroidetes	Bacteroidia	Bacteroidales	NA	Candidatus Azobacteroides	Candidatus Azobacteroides pseudotrichonymphae
Termite-2_GL0070764	Bacteria	Bacteroidetes	Bacteroidia	Bacteroidales	NA	Candidatus Azobacteroides	Candidatus Azobacteroides pseudotrichonymphae
Termite-2_GL0096360	Bacteria	Bacteroidetes	Bacteroidia	Bacteroidales	NA	Candidatus Azobacteroides	Candidatus Azobacteroides pseudotrichonymphae
Termite-2_GL0009190	Bacteria	Bacteroidetes	Bacteroidia	Bacteroidales	NA	Candidatus Azobacteroides	Candidatus Azobacteroides pseudotrichonymphae
Termite-2_GL0013147	Bacteria	Bacteroidetes	Flavobacteriia	Flavobacteriales	Flavobacteriaceae	Chryseobacterium
Termite-2_GL0084609	Bacteria	Bacteroidetes	Flavobacteriia	Flavobacteriales	Flavobacteriaceae	Chryseobacterium
Termite-2_GL0107198	Bacteria	Bacteroidetes	Bacteroidia	Bacteroidales	Porphyromonadaceae	Dysgonomonas
Termite-2_GL0108965	Bacteria	Bacteroidetes	Bacteroidia	Bacteroidales	Porphyromonadaceae	Dysgonomonas
Termite-2_GL0128878	Bacteria	Bacteroidetes	Bacteroidia	Bacteroidales	Porphyromonadaceae	Dysgonomonas
Termite-2_GL0020088	Bacteria	Bacteroidetes	Bacteroidia	Bacteroidales	Porphyromonadaceae	Dysgonomonas
Termite-2_GL0029092	Bacteria	Bacteroidetes	Bacteroidia	Bacteroidales	Porphyromonadaceae	Dysgonomonas
Termite-2_GL0031555	Bacteria	Bacteroidetes	Bacteroidia	Bacteroidales	Porphyromonadaceae	Dysgonomonas
Termite-2_GL0050687	Bacteria	Bacteroidetes	Bacteroidia	Bacteroidales	Porphyromonadaceae	Dysgonomonas
Termite-2_GL0055704	Bacteria	Bacteroidetes	Bacteroidia	Bacteroidales	Porphyromonadaceae	Dysgonomonas
Termite-2_GL0075463	Bacteria	Bacteroidetes	Bacteroidia	Bacteroidales	Porphyromonadaceae	Dysgonomonas
Termite-2_GL0080561	Bacteria	Bacteroidetes	Bacteroidia	Bacteroidales	Porphyromonadaceae	Dysgonomonas
Termite-2_GL0107336	Bacteria	Bacteroidetes	Bacteroidia	Bacteroidales	Porphyromonadaceae	Dysgonomonas	Dysgonomonas gadei
Termite-2_GL0113914	Bacteria	Bacteroidetes	Bacteroidia	Bacteroidales	Porphyromonadaceae	Dysgonomonas	Dysgonomonas gadei
Termite-2_GL0116161	Bacteria	Bacteroidetes	Bacteroidia	Bacteroidales	Porphyromonadaceae	Dysgonomonas	Dysgonomonas gadei
Termite-2_GL0117294	Bacteria	Bacteroidetes	Bacteroidia	Bacteroidales	Porphyromonadaceae	Dysgonomonas	Dysgonomonas gadei
Termite-2_GL0118737	Bacteria	Bacteroidetes	Bacteroidia	Bacteroidales	Porphyromonadaceae	Dysgonomonas	Dysgonomonas gadei
Termite-2_GL0119636	Bacteria	Bacteroidetes	Bacteroidia	Bacteroidales	Porphyromonadaceae	Dysgonomonas	Dysgonomonas gadei
Termite-2_GL0120168	Bacteria	Bacteroidetes	Bacteroidia	Bacteroidales	Porphyromonadaceae	Dysgonomonas	Dysgonomonas gadei
Termite-2_GL0120618	Bacteria	Bacteroidetes	Bacteroidia	Bacteroidales	Porphyromonadaceae	Dysgonomonas	Dysgonomonas gadei
Termite-2_GL0126290	Bacteria	Bacteroidetes	Bacteroidia	Bacteroidales	Porphyromonadaceae	Dysgonomonas	Dysgonomonas gadei
Termite-2_GL0126868	Bacteria	Bacteroidetes	Bacteroidia	Bacteroidales	Porphyromonadaceae	Dysgonomonas	Dysgonomonas gadei
Termite-2_GL0130378	Bacteria	Bacteroidetes	Bacteroidia	Bacteroidales	Porphyromonadaceae	Dysgonomonas	Dysgonomonas gadei
Termite-2_GL0020674	Bacteria	Bacteroidetes	Bacteroidia	Bacteroidales	Porphyromonadaceae	Dysgonomonas	Dysgonomonas gadei
Termite-2_GL0021022	Bacteria	Bacteroidetes	Bacteroidia	Bacteroidales	Porphyromonadaceae	Dysgonomonas	Dysgonomonas gadei
Termite-2_GL0021822	Bacteria	Bacteroidetes	Bacteroidia	Bacteroidales	Porphyromonadaceae	Dysgonomonas	Dysgonomonas gadei
Termite-2_GL0024652	Bacteria	Bacteroidetes	Bacteroidia	Bacteroidales	Porphyromonadaceae	Dysgonomonas	Dysgonomonas gadei
Termite-2_GL0001350	Bacteria	Bacteroidetes	Bacteroidia	Bacteroidales	Porphyromonadaceae	Dysgonomonas	Dysgonomonas gadei
Termite-2_GL0032365	Bacteria	Bacteroidetes	Bacteroidia	Bacteroidales	Porphyromonadaceae	Dysgonomonas	Dysgonomonas gadei
Termite-2_GL0033948	Bacteria	Bacteroidetes	Bacteroidia	Bacteroidales	Porphyromonadaceae	Dysgonomonas	Dysgonomonas gadei
Termite-2_GL0034877	Bacteria	Bacteroidetes	Bacteroidia	Bacteroidales	Porphyromonadaceae	Dysgonomonas	Dysgonomonas gadei
Termite-2_GL0037573	Bacteria	Bacteroidetes	Bacteroidia	Bacteroidales	Porphyromonadaceae	Dysgonomonas	Dysgonomonas gadei
Termite-2_GL0040035	Bacteria	Bacteroidetes	Bacteroidia	Bacteroidales	Porphyromonadaceae	Dysgonomonas	Dysgonomonas gadei
Termite-2_GL0052389	Bacteria	Bacteroidetes	Bacteroidia	Bacteroidales	Porphyromonadaceae	Dysgonomonas	Dysgonomonas gadei
Termite-2_GL0055016	Bacteria	Bacteroidetes	Bacteroidia	Bacteroidales	Porphyromonadaceae	Dysgonomonas	Dysgonomonas gadei
Termite-2_GL0057530	Bacteria	Bacteroidetes	Bacteroidia	Bacteroidales	Porphyromonadaceae	Dysgonomonas	Dysgonomonas gadei
Termite-2_GL0058379	Bacteria	Bacteroidetes	Bacteroidia	Bacteroidales	Porphyromonadaceae	Dysgonomonas	Dysgonomonas gadei
Termite-2_GL0060198	Bacteria	Bacteroidetes	Bacteroidia	Bacteroidales	Porphyromonadaceae	Dysgonomonas	Dysgonomonas gadei
Termite-2_GL0004342	Bacteria	Bacteroidetes	Bacteroidia	Bacteroidales	Porphyromonadaceae	Dysgonomonas	Dysgonomonas gadei
Termite-2_GL0063946	Bacteria	Bacteroidetes	Bacteroidia	Bacteroidales	Porphyromonadaceae	Dysgonomonas	Dysgonomonas gadei
Termite-2_GL0064111	Bacteria	Bacteroidetes	Bacteroidia	Bacteroidales	Porphyromonadaceae	Dysgonomonas	Dysgonomonas gadei
Termite-2_GL0064158	Bacteria	Bacteroidetes	Bacteroidia	Bacteroidales	Porphyromonadaceae	Dysgonomonas	Dysgonomonas gadei
Termite-2_GL0066057	Bacteria	Bacteroidetes	Bacteroidia	Bacteroidales	Porphyromonadaceae	Dysgonomonas	Dysgonomonas gadei
Termite-2_GL0066064	Bacteria	Bacteroidetes	Bacteroidia	Bacteroidales	Porphyromonadaceae	Dysgonomonas	Dysgonomonas gadei
Termite-2_GL0072212	Bacteria	Bacteroidetes	Bacteroidia	Bacteroidales	Porphyromonadaceae	Dysgonomonas	Dysgonomonas gadei
Termite-2_GL0072667	Bacteria	Bacteroidetes	Bacteroidia	Bacteroidales	Porphyromonadaceae	Dysgonomonas	Dysgonomonas gadei
Termite-2_GL0073126	Bacteria	Bacteroidetes	Bacteroidia	Bacteroidales	Porphyromonadaceae	Dysgonomonas	Dysgonomonas gadei
Termite-2_GL0075927	Bacteria	Bacteroidetes	Bacteroidia	Bacteroidales	Porphyromonadaceae	Dysgonomonas	Dysgonomonas gadei
Termite-2_GL0075994	Bacteria	Bacteroidetes	Bacteroidia	Bacteroidales	Porphyromonadaceae	Dysgonomonas	Dysgonomonas gadei
Termite-2_GL0081317	Bacteria	Bacteroidetes	Bacteroidia	Bacteroidales	Porphyromonadaceae	Dysgonomonas	Dysgonomonas gadei
Termite-2_GL0081446	Bacteria	Bacteroidetes	Bacteroidia	Bacteroidales	Porphyromonadaceae	Dysgonomonas	Dysgonomonas gadei
Termite-2_GL0006761	Bacteria	Bacteroidetes	Bacteroidia	Bacteroidales	Porphyromonadaceae	Dysgonomonas	Dysgonomonas gadei
Termite-2_GL0089808	Bacteria	Bacteroidetes	Bacteroidia	Bacteroidales	Porphyromonadaceae	Dysgonomonas	Dysgonomonas gadei
Termite-2_GL0090442	Bacteria	Bacteroidetes	Bacteroidia	Bacteroidales	Porphyromonadaceae	Dysgonomonas	Dysgonomonas gadei
Termite-2_GL0090587	Bacteria	Bacteroidetes	Bacteroidia	Bacteroidales	Porphyromonadaceae	Dysgonomonas	Dysgonomonas gadei
Termite-2_GL0091132	Bacteria	Bacteroidetes	Bacteroidia	Bacteroidales	Porphyromonadaceae	Dysgonomonas	Dysgonomonas gadei
Termite-2_GL0007683	Bacteria	Bacteroidetes	Bacteroidia	Bacteroidales	Porphyromonadaceae	Dysgonomonas	Dysgonomonas gadei
Termite-2_GL0095494	Bacteria	Bacteroidetes	Bacteroidia	Bacteroidales	Porphyromonadaceae	Dysgonomonas	Dysgonomonas gadei
Termite-2_GL0099296	Bacteria	Bacteroidetes	Bacteroidia	Bacteroidales	Porphyromonadaceae	Dysgonomonas	Dysgonomonas gadei
Termite-2_GL0101631	Bacteria	Bacteroidetes	Bacteroidia	Bacteroidales	Porphyromonadaceae	Dysgonomonas	Dysgonomonas gadei
Termite-2_GL0111893	Bacteria	Bacteroidetes	Bacteroidia	Bacteroidales	Porphyromonadaceae	Dysgonomonas	Dysgonomonas mossii
Termite-2_GL0121610	Bacteria	Bacteroidetes	Bacteroidia	Bacteroidales	Porphyromonadaceae	Dysgonomonas	Dysgonomonas mossii
Termite-2_GL0128015	Bacteria	Bacteroidetes	Bacteroidia	Bacteroidales	Porphyromonadaceae	Dysgonomonas	Dysgonomonas mossii
Termite-2_GL0026622	Bacteria	Bacteroidetes	Bacteroidia	Bacteroidales	Porphyromonadaceae	Dysgonomonas	Dysgonomonas mossii
Termite-2_GL0033712	Bacteria	Bacteroidetes	Bacteroidia	Bacteroidales	Porphyromonadaceae	Dysgonomonas	Dysgonomonas mossii
Termite-2_GL0041115	Bacteria	Bacteroidetes	Bacteroidia	Bacteroidales	Porphyromonadaceae	Dysgonomonas	Dysgonomonas mossii
Termite-2_GL0044612	Bacteria	Bacteroidetes	Bacteroidia	Bacteroidales	Porphyromonadaceae	Dysgonomonas	Dysgonomonas mossii
Termite-2_GL0052252	Bacteria	Bacteroidetes	Bacteroidia	Bacteroidales	Porphyromonadaceae	Dysgonomonas	Dysgonomonas mossii
Termite-2_GL0060985	Bacteria	Bacteroidetes	Bacteroidia	Bacteroidales	Porphyromonadaceae	Dysgonomonas	Dysgonomonas mossii
Termite-2_GL0004587	Bacteria	Bacteroidetes	Bacteroidia	Bacteroidales	Porphyromonadaceae	Dysgonomonas	Dysgonomonas mossii
Termite-2_GL0067411	Bacteria	Bacteroidetes	Bacteroidia	Bacteroidales	Porphyromonadaceae	Dysgonomonas	Dysgonomonas mossii
Termite-2_GL0069120	Bacteria	Bacteroidetes	Bacteroidia	Bacteroidales	Porphyromonadaceae	Dysgonomonas	Dysgonomonas mossii
Termite-2_GL0005858	Bacteria	Bacteroidetes	Bacteroidia	Bacteroidales	Porphyromonadaceae	Dysgonomonas	Dysgonomonas mossii
Termite-2_GL0080338	Bacteria	Bacteroidetes	Bacteroidia	Bacteroidales	Porphyromonadaceae	Dysgonomonas	Dysgonomonas mossii
Termite-2_GL0081443	Bacteria	Bacteroidetes	Bacteroidia	Bacteroidales	Porphyromonadaceae	Dysgonomonas	Dysgonomonas mossii
Termite-2_GL0086448	Bacteria	Bacteroidetes	Bacteroidia	Bacteroidales	Porphyromonadaceae	Dysgonomonas	Dysgonomonas mossii
Termite-2_GL0091338	Bacteria	Bacteroidetes	Bacteroidia	Bacteroidales	Porphyromonadaceae	Dysgonomonas	Dysgonomonas mossii
Termite-2_GL0097649	Bacteria	Bacteroidetes	Bacteroidia	Bacteroidales	Porphyromonadaceae	Dysgonomonas	Dysgonomonas mossii
Termite-2_GL0100765	Bacteria	Bacteroidetes	Bacteroidia	Bacteroidales	Porphyromonadaceae	Dysgonomonas	Dysgonomonas mossii
Termite-2_GL0060770	Bacteria	Bacteroidetes	Flavobacteriia	Flavobacteriales	Flavobacteriaceae	Elizabethkingia	Elizabethkingia anophelis
Termite-2_GL0087125	Bacteria	Bacteroidetes	Flavobacteriia	Flavobacteriales	Flavobacteriaceae	Flavobacterium
Termite-2_GL0001563	Bacteria	Bacteroidetes	NA	NA	NA	NA	Bacteroidetes oral taxon 274
Termite-2_GL0040140	Bacteria	Bacteroidetes	NA	NA	NA	NA	Bacteroidetes oral taxon 274
Termite-2_GL0050701	Bacteria	Bacteroidetes	NA	NA	NA	NA	Bacteroidetes oral taxon 274
Termite-2_GL0076434	Bacteria	Bacteroidetes	NA	NA	NA	NA	Bacteroidetes oral taxon 274
Termite-2_GL0098629	Bacteria	Bacteroidetes	Sphingobacteriia	Sphingobacteriales	Chitinophagaceae	Niastella	Niastella koreensis
Termite-2_GL0127406	Bacteria	Bacteroidetes	Bacteroidia	Bacteroidales	Porphyromonadaceae	Odoribacter	Odoribacter laneus
Termite-2_GL0028691	Bacteria	Bacteroidetes	Bacteroidia	Bacteroidales	Porphyromonadaceae	Odoribacter	Odoribacter laneus
Termite-2_GL0121486	Bacteria	Bacteroidetes	Bacteroidia	Bacteroidales	Porphyromonadaceae	Paludibacter	Paludibacter propionicigenes
Termite-2_GL0015448	Bacteria	Bacteroidetes	Bacteroidia	Bacteroidales	Porphyromonadaceae	Paludibacter	Paludibacter propionicigenes
Termite-2_GL0018716	Bacteria	Bacteroidetes	Bacteroidia	Bacteroidales	Porphyromonadaceae	Paludibacter	Paludibacter propionicigenes
Termite-2_GL0033691	Bacteria	Bacteroidetes	Bacteroidia	Bacteroidales	Porphyromonadaceae	Paludibacter	Paludibacter propionicigenes
Termite-2_GL0034079	Bacteria	Bacteroidetes	Bacteroidia	Bacteroidales	Porphyromonadaceae	Paludibacter	Paludibacter propionicigenes
Termite-2_GL0104829	Bacteria	Bacteroidetes	Bacteroidia	Bacteroidales	Porphyromonadaceae	Paludibacter	Paludibacter propionicigenes
Termite-2_GL0050008	Bacteria	Bacteroidetes	Bacteroidia	Bacteroidales	Porphyromonadaceae	Paludibacter	Paludibacter propionicigenes
Termite-2_GL0066106	Bacteria	Bacteroidetes	Bacteroidia	Bacteroidales	Porphyromonadaceae	Paludibacter	Paludibacter propionicigenes
Termite-2_GL0072634	Bacteria	Bacteroidetes	Bacteroidia	Bacteroidales	Porphyromonadaceae	Paludibacter	Paludibacter propionicigenes
Termite-2_GL0029700	Bacteria	Bacteroidetes	Bacteroidia	Bacteroidales	Porphyromonadaceae	Parabacteroides
Termite-2_GL0056705	Bacteria	Bacteroidetes	Bacteroidia	Bacteroidales	Porphyromonadaceae	Parabacteroides
Termite-2_GL0062826	Bacteria	Bacteroidetes	Bacteroidia	Bacteroidales	Porphyromonadaceae	Parabacteroides
Termite-2_GL0066270	Bacteria	Bacteroidetes	Bacteroidia	Bacteroidales	Porphyromonadaceae	Parabacteroides
Termite-2_GL0094333	Bacteria	Bacteroidetes	Bacteroidia	Bacteroidales	Porphyromonadaceae	Parabacteroides
Termite-2_GL0008686	Bacteria	Bacteroidetes	Bacteroidia	Bacteroidales	Porphyromonadaceae	Parabacteroides
Termite-2_GL0114793	Bacteria	Bacteroidetes	Bacteroidia	Bacteroidales	Porphyromonadaceae	Parabacteroides	Parabacteroides johnsonii
Termite-2_GL0011427	Bacteria	Bacteroidetes	Bacteroidia	Bacteroidales	Porphyromonadaceae	Parabacteroides	Parabacteroides johnsonii
Termite-2_GL0050151	Bacteria	Bacteroidetes	Bacteroidia	Bacteroidales	Porphyromonadaceae	Parabacteroides	Parabacteroides johnsonii
Termite-2_GL0089583	Bacteria	Bacteroidetes	Bacteroidia	Bacteroidales	Porphyromonadaceae	Parabacteroides	Parabacteroides johnsonii
Termite-2_GL0046252	Bacteria	Bacteroidetes	Bacteroidia	Bacteroidales	Porphyromonadaceae	Parabacteroides	Parabacteroides merdae
Termite-2_GL0075299	Bacteria	Bacteroidetes	Bacteroidia	Bacteroidales	Porphyromonadaceae	Parabacteroides	Parabacteroides merdae
Termite-2_GL0076985	Bacteria	Bacteroidetes	Bacteroidia	Bacteroidales	Porphyromonadaceae	Parabacteroides	Parabacteroides merdae
Termite-2_GL0104399	Bacteria	Bacteroidetes	Bacteroidia	Bacteroidales	Porphyromonadaceae	Tannerella
Termite-2_GL0120661	Bacteria	Bacteroidetes	Bacteroidia	Bacteroidales	Porphyromonadaceae	Tannerella
Termite-2_GL0012777	Bacteria	Bacteroidetes	Bacteroidia	Bacteroidales	Porphyromonadaceae	Tannerella	Tannerella forsythia
Termite-2_GL0029663	Bacteria	Bacteroidetes	Bacteroidia	Bacteroidales	Porphyromonadaceae	Tannerella	Tannerella forsythia
Termite-2_GL0040147	Bacteria	Bacteroidetes	Bacteroidia	Bacteroidales	Porphyromonadaceae	Tannerella	Tannerella forsythia
Termite-2_GL0041932	Bacteria	Bacteroidetes	Bacteroidia	Bacteroidales	Porphyromonadaceae	Tannerella	Tannerella forsythia
Termite-2_GL0046348	Bacteria	Bacteroidetes	Bacteroidia	Bacteroidales	Porphyromonadaceae	Tannerella	Tannerella forsythia
Termite-2_GL0003340	Bacteria	Bacteroidetes	Bacteroidia	Bacteroidales	Porphyromonadaceae	Tannerella	Tannerella forsythia
Termite-2_GL0055677	Bacteria	Bacteroidetes	Bacteroidia	Bacteroidales	Porphyromonadaceae	Tannerella	Tannerella forsythia
Termite-2_GL0006954	Bacteria	Bacteroidetes	Bacteroidia	Bacteroidales	Porphyromonadaceae	Tannerella	Tannerella forsythia
Termite-2_GL0098092	Bacteria	Bacteroidetes	Bacteroidia	Bacteroidales	Porphyromonadaceae	Tannerella	Tannerella forsythia
Termite-2_GL0043782	Bacteria	Bacteroidetes	Flavobacteriia	Flavobacteriales	Flavobacteriaceae
Termite-2_GL0086013	Bacteria	Bacteroidetes	Flavobacteriia	Flavobacteriales	Flavobacteriaceae
Termite-2_GL0126225	Bacteria	Bacteroidetes	Bacteroidia	Bacteroidales	Porphyromonadaceae
Termite-2_GL0013438	Bacteria	Bacteroidetes	Bacteroidia	Bacteroidales	Porphyromonadaceae
Termite-2_GL0066179	Bacteria	Bacteroidetes	Bacteroidia	Bacteroidales	Porphyromonadaceae
Termite-2_GL0075544	Bacteria	Bacteroidetes	Bacteroidia	Bacteroidales	Porphyromonadaceae
Termite-2_GL0096939	Bacteria	Bacteroidetes	Bacteroidia	Bacteroidales	Porphyromonadaceae
Termite-2_GL0124252	Bacteria	Bacteroidetes	Sphingobacteriia	Sphingobacteriales	Sphingobacteriaceae
Termite-2_GL0105639	Bacteria	Bacteroidetes	Bacteroidia	Bacteroidales
Termite-2_GL0106606	Bacteria	Bacteroidetes	Bacteroidia	Bacteroidales
Termite-2_GL0111310	Bacteria	Bacteroidetes	Bacteroidia	Bacteroidales
Termite-2_GL0120887	Bacteria	Bacteroidetes	Bacteroidia	Bacteroidales
Termite-2_GL0122157	Bacteria	Bacteroidetes	Bacteroidia	Bacteroidales
Termite-2_GL0011361	Bacteria	Bacteroidetes	Bacteroidia	Bacteroidales
Termite-2_GL0130294	Bacteria	Bacteroidetes	Bacteroidia	Bacteroidales
Termite-2_GL0130385	Bacteria	Bacteroidetes	Bacteroidia	Bacteroidales
Termite-2_GL0014378	Bacteria	Bacteroidetes	Bacteroidia	Bacteroidales
Termite-2_GL0016423	Bacteria	Bacteroidetes	Bacteroidia	Bacteroidales
Termite-2_GL0017813	Bacteria	Bacteroidetes	Bacteroidia	Bacteroidales
Termite-2_GL0000199	Bacteria	Bacteroidetes	Bacteroidia	Bacteroidales
Termite-2_GL0021526	Bacteria	Bacteroidetes	Bacteroidia	Bacteroidales
Termite-2_GL0022059	Bacteria	Bacteroidetes	Bacteroidia	Bacteroidales
Termite-2_GL0026030	Bacteria	Bacteroidetes	Bacteroidia	Bacteroidales
Termite-2_GL0026960	Bacteria	Bacteroidetes	Bacteroidia	Bacteroidales
Termite-2_GL0027271	Bacteria	Bacteroidetes	Bacteroidia	Bacteroidales
Termite-2_GL0030658	Bacteria	Bacteroidetes	Bacteroidia	Bacteroidales
Termite-2_GL0044075	Bacteria	Bacteroidetes	Bacteroidia	Bacteroidales
Termite-2_GL0045997	Bacteria	Bacteroidetes	Bacteroidia	Bacteroidales
Termite-2_GL0050509	Bacteria	Bacteroidetes	Bacteroidia	Bacteroidales
Termite-2_GL0003683	Bacteria	Bacteroidetes	Bacteroidia	Bacteroidales
Termite-2_GL0051623	Bacteria	Bacteroidetes	Bacteroidia	Bacteroidales
Termite-2_GL0052951	Bacteria	Bacteroidetes	Bacteroidia	Bacteroidales
Termite-2_GL0053744	Bacteria	Bacteroidetes	Bacteroidia	Bacteroidales
Termite-2_GL0055903	Bacteria	Bacteroidetes	Bacteroidia	Bacteroidales
Termite-2_GL0004438	Bacteria	Bacteroidetes	Bacteroidia	Bacteroidales
Termite-2_GL0065122	Bacteria	Bacteroidetes	Bacteroidia	Bacteroidales
Termite-2_GL0065473	Bacteria	Bacteroidetes	Bacteroidia	Bacteroidales
Termite-2_GL0068919	Bacteria	Bacteroidetes	Bacteroidia	Bacteroidales
Termite-2_GL0070364	Bacteria	Bacteroidetes	Bacteroidia	Bacteroidales
Termite-2_GL0071601	Bacteria	Bacteroidetes	Bacteroidia	Bacteroidales
Termite-2_GL0071658	Bacteria	Bacteroidetes	Bacteroidia	Bacteroidales
Termite-2_GL0071937	Bacteria	Bacteroidetes	Bacteroidia	Bacteroidales
Termite-2_GL0005977	Bacteria	Bacteroidetes	Bacteroidia	Bacteroidales
Termite-2_GL0073226	Bacteria	Bacteroidetes	Bacteroidia	Bacteroidales
Termite-2_GL0073886	Bacteria	Bacteroidetes	Bacteroidia	Bacteroidales
Termite-2_GL0075300	Bacteria	Bacteroidetes	Bacteroidia	Bacteroidales
Termite-2_GL0006953	Bacteria	Bacteroidetes	Bacteroidia	Bacteroidales
Termite-2_GL0086955	Bacteria	Bacteroidetes	Bacteroidia	Bacteroidales
Termite-2_GL0096382	Bacteria	Bacteroidetes	Bacteroidia	Bacteroidales
Termite-2_GL0097398	Bacteria	Bacteroidetes	Bacteroidia	Bacteroidales
Termite-2_GL0097399	Bacteria	Bacteroidetes	Bacteroidia	Bacteroidales
Termite-2_GL0103006	Bacteria	Bacteroidetes	Bacteroidia	Bacteroidales
Termite-2_GL0103091	Bacteria	Bacteroidetes	Bacteroidia	Bacteroidales
Termite-2_GL0009372	Bacteria	Bacteroidetes	Bacteroidia	Bacteroidales
Termite-2_GL0015717	Bacteria	Bacteroidetes	Sphingobacteriia	Sphingobacteriales
Termite-2_GL0064677	Bacteria	Bacteroidetes	Sphingobacteriia	Sphingobacteriales
Termite-2_GL0077838	Bacteria	Bacteroidetes	Sphingobacteriia	Sphingobacteriales
Termite-2_GL0109986	Bacteria	Bacteroidetes
Termite-2_GL0110798	Bacteria	Bacteroidetes
Termite-2_GL0123352	Bacteria	Bacteroidetes
Termite-2_GL0012001	Bacteria	Bacteroidetes
Termite-2_GL0015658	Bacteria	Bacteroidetes
Termite-2_GL0029678	Bacteria	Bacteroidetes
Termite-2_GL0001418	Bacteria	Bacteroidetes
Termite-2_GL0041347	Bacteria	Bacteroidetes
Termite-2_GL0050683	Bacteria	Bacteroidetes
Termite-2_GL0056353	Bacteria	Bacteroidetes
Termite-2_GL0067714	Bacteria	Bacteroidetes
Termite-2_GL0070256	Bacteria	Bacteroidetes
Termite-2_GL0072850	Bacteria	Bacteroidetes
Termite-2_GL0097350	Bacteria	Bacteroidetes
Termite-2_GL0064096	Bacteria	Bacteroidetes	Bacteroidia	Bacteroidales	Rikenellaceae	Alistipes	Alistipes indistinctus
Termite-2_GL0084318	Bacteria	Bacteroidetes	Bacteroidia	Bacteroidales	Rikenellaceae	Alistipes	Alistipes indistinctus
Termite-2_GL0044304	Bacteria	Bacteroidetes	Bacteroidia	Bacteroidales	Bacteroidaceae	Bacteroides
Termite-2_GL0053721	Bacteria	Bacteroidetes	Bacteroidia	Bacteroidales	Bacteroidaceae	Bacteroides	Bacteroides cellulosilyticus
Termite-2_GL0098479	Bacteria	Bacteroidetes	Flavobacteriia	Flavobacteriales	Flavobacteriaceae	Chryseobacterium
Termite-2_GL0093284	Bacteria	Bacteroidetes	Bacteroidia	Bacteroidales	Porphyromonadaceae	Dysgonomonas
Termite-2_GL0096880	Bacteria	Bacteroidetes	Bacteroidia	Bacteroidales	Porphyromonadaceae	Dysgonomonas	Dysgonomonas gadei
Termite-2_GL0100644	Bacteria	Bacteroidetes	Bacteroidia	Bacteroidales	Porphyromonadaceae	Dysgonomonas	Dysgonomonas gadei
Termite-2_GL0103243	Bacteria	Bacteroidetes	Bacteroidia	Bacteroidales	Porphyromonadaceae	Dysgonomonas	Dysgonomonas gadei
Termite-2_GL0111837	Bacteria	Bacteroidetes	Bacteroidia	Bacteroidales	Porphyromonadaceae	Dysgonomonas	Dysgonomonas mossii
Termite-2_GL0061437	Bacteria	Bacteroidetes	Sphingobacteriia	Sphingobacteriales	Saprospiraceae	Haliscomenobacter	Haliscomenobacter hydrossis
Termite-2_GL0064782	Bacteria	Bacteroidetes	Bacteroidia	Bacteroidales	Porphyromonadaceae	Paludibacter	Paludibacter propionicigenes
Termite-2_GL0077493	Bacteria	Bacteroidetes	Bacteroidia	Bacteroidales	Porphyromonadaceae	Paludibacter	Paludibacter propionicigenes
Termite-2_GL0060936	Bacteria	Bacteroidetes	Bacteroidia	Bacteroidales	Porphyromonadaceae	Parabacteroides
Termite-2_GL0004439	Bacteria	Bacteroidetes	Bacteroidia	Bacteroidales	Porphyromonadaceae	Parabacteroides
Termite-2_GL0071220	Bacteria	Bacteroidetes	Bacteroidia	Bacteroidales	Porphyromonadaceae	Parabacteroides
Termite-2_GL0088511	Bacteria	Bacteroidetes	Flavobacteriia	Flavobacteriales	Flavobacteriaceae
Termite-2_GL0036688	Bacteria	Bacteroidetes	Bacteroidia	Bacteroidales	Porphyromonadaceae
Termite-2_GL0110104	Bacteria	Bacteroidetes	Bacteroidia	Bacteroidales
Termite-2_GL0115080	Bacteria	Bacteroidetes	Bacteroidia	Bacteroidales
Termite-2_GL0011721	Bacteria	Bacteroidetes	Bacteroidia	Bacteroidales
Termite-2_GL0038620	Bacteria	Bacteroidetes	Bacteroidia	Bacteroidales
Termite-2_GL0040833	Bacteria	Bacteroidetes	Bacteroidia	Bacteroidales
Termite-2_GL0049035	Bacteria	Bacteroidetes	Bacteroidia	Bacteroidales
Termite-2_GL0004736	Bacteria	Bacteroidetes	Bacteroidia	Bacteroidales
Termite-2_GL0072633	Bacteria	Bacteroidetes	Bacteroidia	Bacteroidales
Termite-2_GL0073248	Bacteria	Bacteroidetes	Bacteroidia	Bacteroidales
Termite-2_GL0079217	Bacteria	Bacteroidetes	Bacteroidia	Bacteroidales
Termite-2_GL0123400	Bacteria	Bacteroidetes
Termite-2_GL0106032	Bacteria	Bacteroidetes	Bacteroidia	Bacteroidales	Rikenellaceae	Alistipes
Termite-2_GL0015832	Bacteria	Bacteroidetes	Bacteroidia	Bacteroidales	Rikenellaceae	Alistipes
Termite-2_GL0044023	Bacteria	Bacteroidetes	Bacteroidia	Bacteroidales	Rikenellaceae	Alistipes
Termite-2_GL0099978	Bacteria	Bacteroidetes	Bacteroidia	Bacteroidales	Rikenellaceae	Alistipes
Termite-2_GL0094906	Bacteria	Bacteroidetes	Bacteroidia	Bacteroidales	Marinilabiaceae	Anaerophaga
Termite-2_GL0052331	Bacteria	Bacteroidetes	Bacteroidia	Bacteroidales	Marinilabiaceae	Anaerophaga	Anaerophaga thermohalophila
Termite-2_GL0076273	Bacteria	Bacteroidetes	Bacteroidia	Bacteroidales	Marinilabiaceae	Anaerophaga	Anaerophaga thermohalophila
Termite-2_GL0104275	Bacteria	Bacteroidetes	Bacteroidia	Bacteroidales	Bacteroidaceae	Bacteroides
Termite-2_GL0106643	Bacteria	Bacteroidetes	Bacteroidia	Bacteroidales	Bacteroidaceae	Bacteroides
Termite-2_GL0110566	Bacteria	Bacteroidetes	Bacteroidia	Bacteroidales	Bacteroidaceae	Bacteroides
Termite-2_GL0117642	Bacteria	Bacteroidetes	Bacteroidia	Bacteroidales	Bacteroidaceae	Bacteroides
Termite-2_GL0125897	Bacteria	Bacteroidetes	Bacteroidia	Bacteroidales	Bacteroidaceae	Bacteroides
Termite-2_GL0016876	Bacteria	Bacteroidetes	Bacteroidia	Bacteroidales	Bacteroidaceae	Bacteroides
Termite-2_GL0018051	Bacteria	Bacteroidetes	Bacteroidia	Bacteroidales	Bacteroidaceae	Bacteroides
Termite-2_GL0026397	Bacteria	Bacteroidetes	Bacteroidia	Bacteroidales	Bacteroidaceae	Bacteroides
Termite-2_GL0029037	Bacteria	Bacteroidetes	Bacteroidia	Bacteroidales	Bacteroidaceae	Bacteroides
Termite-2_GL0032374	Bacteria	Bacteroidetes	Bacteroidia	Bacteroidales	Bacteroidaceae	Bacteroides
Termite-2_GL0039632	Bacteria	Bacteroidetes	Bacteroidia	Bacteroidales	Bacteroidaceae	Bacteroides
Termite-2_GL0044303	Bacteria	Bacteroidetes	Bacteroidia	Bacteroidales	Bacteroidaceae	Bacteroides
Termite-2_GL0051671	Bacteria	Bacteroidetes	Bacteroidia	Bacteroidales	Bacteroidaceae	Bacteroides
Termite-2_GL0061167	Bacteria	Bacteroidetes	Bacteroidia	Bacteroidales	Bacteroidaceae	Bacteroides
Termite-2_GL0088690	Bacteria	Bacteroidetes	Bacteroidia	Bacteroidales	Bacteroidaceae	Bacteroides
Termite-2_GL0092715	Bacteria	Bacteroidetes	Bacteroidia	Bacteroidales	Bacteroidaceae	Bacteroides
Termite-2_GL0026853	Bacteria	Bacteroidetes	Bacteroidia	Bacteroidales	Bacteroidaceae	Bacteroides	Bacteroides caccae
Termite-2_GL0005641	Bacteria	Bacteroidetes	Bacteroidia	Bacteroidales	Bacteroidaceae	Bacteroides	Bacteroides coprosuis
Termite-2_GL0055335	Bacteria	Bacteroidetes	Bacteroidia	Bacteroidales	Bacteroidaceae	Bacteroides	Bacteroides faecis
Termite-2_GL0031692	Bacteria	Bacteroidetes	Bacteroidia	Bacteroidales	Bacteroidaceae	Bacteroides	Bacteroides fluxus
Termite-2_GL0037990	Bacteria	Bacteroidetes	Bacteroidia	Bacteroidales	Bacteroidaceae	Bacteroides	Bacteroides fragilis
Termite-2_GL0090323	Bacteria	Bacteroidetes	Bacteroidia	Bacteroidales	Bacteroidaceae	Bacteroides	Bacteroides fragilis
Termite-2_GL0060499	Bacteria	Bacteroidetes	Bacteroidia	Bacteroidales	Bacteroidaceae	Bacteroides	Bacteroides helcogenes
Termite-2_GL0017397	Bacteria	Bacteroidetes	Bacteroidia	Bacteroidales	Bacteroidaceae	Bacteroides	Bacteroides intestinalis
Termite-2_GL0056804	Bacteria	Bacteroidetes	Bacteroidia	Bacteroidales	Bacteroidaceae	Bacteroides	Bacteroides intestinalis
Termite-2_GL0004242	Bacteria	Bacteroidetes	Bacteroidia	Bacteroidales	Bacteroidaceae	Bacteroides	Bacteroides intestinalis
Termite-2_GL0098451	Bacteria	Bacteroidetes	Bacteroidia	Bacteroidales	Bacteroidaceae	Bacteroides	Bacteroides intestinalis
Termite-2_GL0009523	Bacteria	Bacteroidetes	Bacteroidia	Bacteroidales	Bacteroidaceae	Bacteroides	Bacteroides uniformis
Termite-2_GL0118428	Bacteria	Bacteroidetes	Bacteroidia	Bacteroidales	Bacteroidaceae	Bacteroides	Bacteroides vulgatus
Termite-2_GL0047721	Bacteria	Bacteroidetes	Bacteroidia	Bacteroidales	Bacteroidaceae	Bacteroides	Bacteroides vulgatus
Termite-2_GL0002882	Bacteria	Bacteroidetes	Bacteroidia	Bacteroidales	NA	Candidatus Azobacteroides	Candidatus Azobacteroides pseudotrichonymphae
Termite-2_GL0057326	Bacteria	Bacteroidetes	Bacteroidia	Bacteroidales	NA	Candidatus Azobacteroides	Candidatus Azobacteroides pseudotrichonymphae
Termite-2_GL0072540	Bacteria	Bacteroidetes	Bacteroidia	Bacteroidales	NA	Candidatus Azobacteroides	Candidatus Azobacteroides pseudotrichonymphae
Termite-2_GL0075718	Bacteria	Bacteroidetes	Flavobacteriia	Flavobacteriales	Flavobacteriaceae	Capnocytophaga	Capnocytophaga gingivalis
Termite-2_GL0034394	Bacteria	Bacteroidetes	Cytophagia	Cytophagales	Cyclobacteriaceae	Cyclobacterium	Cyclobacterium marinum
Termite-2_GL0079368	Bacteria	Bacteroidetes	Cytophagia	Cytophagales	Cyclobacteriaceae	Cyclobacterium	Cyclobacterium marinum
Termite-2_GL0062757	Bacteria	Bacteroidetes	Cytophagia	Cytophagales	Cytophagaceae	Dyadobacter	Dyadobacter fermentans
Termite-2_GL0119610	Bacteria	Bacteroidetes	Bacteroidia	Bacteroidales	Porphyromonadaceae	Dysgonomonas
Termite-2_GL0121790	Bacteria	Bacteroidetes	Bacteroidia	Bacteroidales	Porphyromonadaceae	Dysgonomonas
Termite-2_GL0046382	Bacteria	Bacteroidetes	Bacteroidia	Bacteroidales	Porphyromonadaceae	Dysgonomonas
Termite-2_GL0080299	Bacteria	Bacteroidetes	Bacteroidia	Bacteroidales	Porphyromonadaceae	Dysgonomonas
Termite-2_GL0089112	Bacteria	Bacteroidetes	Bacteroidia	Bacteroidales	Porphyromonadaceae	Dysgonomonas
Termite-2_GL0106941	Bacteria	Bacteroidetes	Bacteroidia	Bacteroidales	Porphyromonadaceae	Dysgonomonas	Dysgonomonas gadei
Termite-2_GL0112870	Bacteria	Bacteroidetes	Bacteroidia	Bacteroidales	Porphyromonadaceae	Dysgonomonas	Dysgonomonas gadei
Termite-2_GL0116489	Bacteria	Bacteroidetes	Bacteroidia	Bacteroidales	Porphyromonadaceae	Dysgonomonas	Dysgonomonas gadei
Termite-2_GL0119589	Bacteria	Bacteroidetes	Bacteroidia	Bacteroidales	Porphyromonadaceae	Dysgonomonas	Dysgonomonas gadei
Termite-2_GL0121263	Bacteria	Bacteroidetes	Bacteroidia	Bacteroidales	Porphyromonadaceae	Dysgonomonas	Dysgonomonas gadei
Termite-2_GL0121295	Bacteria	Bacteroidetes	Bacteroidia	Bacteroidales	Porphyromonadaceae	Dysgonomonas	Dysgonomonas gadei
Termite-2_GL0128806	Bacteria	Bacteroidetes	Bacteroidia	Bacteroidales	Porphyromonadaceae	Dysgonomonas	Dysgonomonas gadei
Termite-2_GL0020661	Bacteria	Bacteroidetes	Bacteroidia	Bacteroidales	Porphyromonadaceae	Dysgonomonas	Dysgonomonas gadei
Termite-2_GL0025665	Bacteria	Bacteroidetes	Bacteroidia	Bacteroidales	Porphyromonadaceae	Dysgonomonas	Dysgonomonas gadei
Termite-2_GL0026093	Bacteria	Bacteroidetes	Bacteroidia	Bacteroidales	Porphyromonadaceae	Dysgonomonas	Dysgonomonas gadei
Termite-2_GL0026218	Bacteria	Bacteroidetes	Bacteroidia	Bacteroidales	Porphyromonadaceae	Dysgonomonas	Dysgonomonas gadei
Termite-2_GL0026283	Bacteria	Bacteroidetes	Bacteroidia	Bacteroidales	Porphyromonadaceae	Dysgonomonas	Dysgonomonas gadei
Termite-2_GL0026480	Bacteria	Bacteroidetes	Bacteroidia	Bacteroidales	Porphyromonadaceae	Dysgonomonas	Dysgonomonas gadei
Termite-2_GL0029414	Bacteria	Bacteroidetes	Bacteroidia	Bacteroidales	Porphyromonadaceae	Dysgonomonas	Dysgonomonas gadei
Termite-2_GL0057022	Bacteria	Bacteroidetes	Bacteroidia	Bacteroidales	Porphyromonadaceae	Dysgonomonas	Dysgonomonas gadei
Termite-2_GL0063122	Bacteria	Bacteroidetes	Bacteroidia	Bacteroidales	Porphyromonadaceae	Dysgonomonas	Dysgonomonas gadei
Termite-2_GL0064002	Bacteria	Bacteroidetes	Bacteroidia	Bacteroidales	Porphyromonadaceae	Dysgonomonas	Dysgonomonas gadei
Termite-2_GL0065868	Bacteria	Bacteroidetes	Bacteroidia	Bacteroidales	Porphyromonadaceae	Dysgonomonas	Dysgonomonas gadei
Termite-2_GL0066928	Bacteria	Bacteroidetes	Bacteroidia	Bacteroidales	Porphyromonadaceae	Dysgonomonas	Dysgonomonas gadei
Termite-2_GL0073805	Bacteria	Bacteroidetes	Bacteroidia	Bacteroidales	Porphyromonadaceae	Dysgonomonas	Dysgonomonas gadei
Termite-2_GL0079562	Bacteria	Bacteroidetes	Bacteroidia	Bacteroidales	Porphyromonadaceae	Dysgonomonas	Dysgonomonas gadei
Termite-2_GL0007219	Bacteria	Bacteroidetes	Bacteroidia	Bacteroidales	Porphyromonadaceae	Dysgonomonas	Dysgonomonas gadei
Termite-2_GL0086447	Bacteria	Bacteroidetes	Bacteroidia	Bacteroidales	Porphyromonadaceae	Dysgonomonas	Dysgonomonas gadei
Termite-2_GL0091584	Bacteria	Bacteroidetes	Bacteroidia	Bacteroidales	Porphyromonadaceae	Dysgonomonas	Dysgonomonas gadei
Termite-2_GL0093546	Bacteria	Bacteroidetes	Bacteroidia	Bacteroidales	Porphyromonadaceae	Dysgonomonas	Dysgonomonas gadei
Termite-2_GL0093909	Bacteria	Bacteroidetes	Bacteroidia	Bacteroidales	Porphyromonadaceae	Dysgonomonas	Dysgonomonas gadei
Termite-2_GL0095803	Bacteria	Bacteroidetes	Bacteroidia	Bacteroidales	Porphyromonadaceae	Dysgonomonas	Dysgonomonas gadei
Termite-2_GL0097597	Bacteria	Bacteroidetes	Bacteroidia	Bacteroidales	Porphyromonadaceae	Dysgonomonas	Dysgonomonas gadei
Termite-2_GL0098831	Bacteria	Bacteroidetes	Bacteroidia	Bacteroidales	Porphyromonadaceae	Dysgonomonas	Dysgonomonas gadei
Termite-2_GL0102626	Bacteria	Bacteroidetes	Bacteroidia	Bacteroidales	Porphyromonadaceae	Dysgonomonas	Dysgonomonas gadei
Termite-2_GL0106752	Bacteria	Bacteroidetes	Bacteroidia	Bacteroidales	Porphyromonadaceae	Dysgonomonas	Dysgonomonas mossii
Termite-2_GL0111838	Bacteria	Bacteroidetes	Bacteroidia	Bacteroidales	Porphyromonadaceae	Dysgonomonas	Dysgonomonas mossii
Termite-2_GL0130269	Bacteria	Bacteroidetes	Bacteroidia	Bacteroidales	Porphyromonadaceae	Dysgonomonas	Dysgonomonas mossii
Termite-2_GL0014044	Bacteria	Bacteroidetes	Bacteroidia	Bacteroidales	Porphyromonadaceae	Dysgonomonas	Dysgonomonas mossii
Termite-2_GL0023663	Bacteria	Bacteroidetes	Bacteroidia	Bacteroidales	Porphyromonadaceae	Dysgonomonas	Dysgonomonas mossii
Termite-2_GL0068882	Bacteria	Bacteroidetes	Bacteroidia	Bacteroidales	Porphyromonadaceae	Dysgonomonas	Dysgonomonas mossii
Termite-2_GL0070712	Bacteria	Bacteroidetes	Bacteroidia	Bacteroidales	Porphyromonadaceae	Dysgonomonas	Dysgonomonas mossii
Termite-2_GL0087449	Bacteria	Bacteroidetes	Bacteroidia	Bacteroidales	Porphyromonadaceae	Dysgonomonas	Dysgonomonas mossii
Termite-2_GL0089069	Bacteria	Bacteroidetes	Bacteroidia	Bacteroidales	Porphyromonadaceae	Dysgonomonas	Dysgonomonas mossii
Termite-2_GL0058134	Bacteria	Bacteroidetes	Cytophagia	Cytophagales	Cytophagaceae	Emticicia	Emticicia oligotrophica
Termite-2_GL0109516	Bacteria	Bacteroidetes	Cytophagia	Cytophagales	Cytophagaceae	Fibrisoma	Fibrisoma limi
Termite-2_GL0015352	Bacteria	Bacteroidetes	Flavobacteriia	Flavobacteriales	Flavobacteriaceae	Flavobacterium
Termite-2_GL0047194	Bacteria	Bacteroidetes	Flavobacteriia	Flavobacteriales	Flavobacteriaceae	Joostella	Joostella marina
Termite-2_GL0009143	Bacteria	Bacteroidetes	Cytophagia	Cytophagales	Cytophagaceae	Microscilla	Microscilla marina
Termite-2_GL0042951	Bacteria	Bacteroidetes	Sphingobacteriia	Sphingobacteriales	Sphingobacteriaceae	Mucilaginibacter	Mucilaginibacter paludis
Termite-2_GL0025445	Bacteria	Bacteroidetes	NA	NA	NA	NA	Bacteroidetes oral taxon 274
Termite-2_GL0035670	Bacteria	Bacteroidetes	NA	NA	NA	NA	Bacteroidetes oral taxon 274
Termite-2_GL0065532	Bacteria	Bacteroidetes	Sphingobacteriia	Sphingobacteriales	Chitinophagaceae	Niabella	Niabella soli
Termite-2_GL0042734	Bacteria	Bacteroidetes	Bacteroidia	Bacteroidales	Porphyromonadaceae	Odoribacter
Termite-2_GL0040909	Bacteria	Bacteroidetes	Bacteroidia	Bacteroidales	Porphyromonadaceae	Odoribacter	Odoribacter laneus
Termite-2_GL0064016	Bacteria	Bacteroidetes	Bacteroidia	Bacteroidales	Porphyromonadaceae	Odoribacter	Odoribacter laneus
Termite-2_GL0107380	Bacteria	Bacteroidetes	Bacteroidia	Bacteroidales	Porphyromonadaceae	Odoribacter	Odoribacter splanchnicus
Termite-2_GL0110414	Bacteria	Bacteroidetes	Bacteroidia	Bacteroidales	Porphyromonadaceae	Odoribacter	Odoribacter splanchnicus
Termite-2_GL0027573	Bacteria	Bacteroidetes	Bacteroidia	Bacteroidales	Porphyromonadaceae	Odoribacter	Odoribacter splanchnicus
Termite-2_GL0093469	Bacteria	Bacteroidetes	Bacteroidia	Bacteroidales	Porphyromonadaceae	Odoribacter	Odoribacter splanchnicus
Termite-2_GL0008646	Bacteria	Bacteroidetes	Bacteroidia	Bacteroidales	Porphyromonadaceae	Odoribacter	Odoribacter splanchnicus
Termite-2_GL0052965	Bacteria	Bacteroidetes	Bacteroidia	Bacteroidales	Porphyromonadaceae	Paludibacter	Paludibacter propionicigenes
Termite-2_GL0075894	Bacteria	Bacteroidetes	Bacteroidia	Bacteroidales	Porphyromonadaceae	Paludibacter	Paludibacter propionicigenes
Termite-2_GL0089740	Bacteria	Bacteroidetes	Bacteroidia	Bacteroidales	Porphyromonadaceae	Paludibacter	Paludibacter propionicigenes
Termite-2_GL0039875	Bacteria	Bacteroidetes	Bacteroidia	Bacteroidales	Porphyromonadaceae	Parabacteroides
Termite-2_GL0069383	Bacteria	Bacteroidetes	Bacteroidia	Bacteroidales	Porphyromonadaceae	Parabacteroides
Termite-2_GL0094668	Bacteria	Bacteroidetes	Bacteroidia	Bacteroidales	Porphyromonadaceae	Parabacteroides
Termite-2_GL0096380	Bacteria	Bacteroidetes	Bacteroidia	Bacteroidales	Porphyromonadaceae	Parabacteroides
Termite-2_GL0046455	Bacteria	Bacteroidetes	Bacteroidia	Bacteroidales	Porphyromonadaceae	Parabacteroides	Parabacteroides distasonis
Termite-2_GL0037811	Bacteria	Bacteroidetes	Bacteroidia	Bacteroidales	Porphyromonadaceae	Parabacteroides	Parabacteroides johnsonii
Termite-2_GL0087189	Bacteria	Bacteroidetes	Bacteroidia	Bacteroidales	Porphyromonadaceae	Parabacteroides	Parabacteroides johnsonii
Termite-2_GL0111011	Bacteria	Bacteroidetes	Bacteroidia	Bacteroidales	Porphyromonadaceae	Parabacteroides	Parabacteroides merdae
Termite-2_GL0068705	Bacteria	Bacteroidetes	Bacteroidia	Bacteroidales	Porphyromonadaceae	Parabacteroides	Parabacteroides merdae
Termite-2_GL0072981	Bacteria	Bacteroidetes	Bacteroidia	Bacteroidales	Porphyromonadaceae	Parabacteroides	Parabacteroides merdae
Termite-2_GL0089288	Bacteria	Bacteroidetes	Sphingobacteriia	Sphingobacteriales	Sphingobacteriaceae	Pedobacter
Termite-2_GL0047863	Bacteria	Bacteroidetes	Sphingobacteriia	Sphingobacteriales	Sphingobacteriaceae	Pedobacter	Pedobacter saltans
Termite-2_GL0005613	Bacteria	Bacteroidetes	Bacteroidia	Bacteroidales	Prevotellaceae	Prevotella	Prevotella multisaccharivorax
Termite-2_GL0104527	Bacteria	Bacteroidetes	Bacteroidia	Bacteroidales	Prevotellaceae	Prevotella	Prevotella ruminicola
Termite-2_GL0114436	Bacteria	Bacteroidetes	Bacteroidia	Bacteroidales	Prevotellaceae	Prevotella	Prevotella ruminicola
Termite-2_GL0077537	Bacteria	Bacteroidetes	Flavobacteriia	Flavobacteriales	Flavobacteriaceae	Riemerella	Riemerella anatipestifer
Termite-2_GL0095880	Bacteria	Bacteroidetes	Flavobacteriia	Flavobacteriales	Flavobacteriaceae	Riemerella	Riemerella anatipestifer
Termite-2_GL0043631	Bacteria	Bacteroidetes	Sphingobacteriia	Sphingobacteriales	Sphingobacteriaceae	Sphingobacterium
Termite-2_GL0117963	Bacteria	Bacteroidetes	Bacteroidia	Bacteroidales	Porphyromonadaceae	Tannerella	Tannerella forsythia
Termite-2_GL0012999	Bacteria	Bacteroidetes	Bacteroidia	Bacteroidales	Porphyromonadaceae	Tannerella	Tannerella forsythia
Termite-2_GL0016255	Bacteria	Bacteroidetes	Bacteroidia	Bacteroidales	Porphyromonadaceae	Tannerella	Tannerella forsythia
Termite-2_GL0029699	Bacteria	Bacteroidetes	Bacteroidia	Bacteroidales	Porphyromonadaceae	Tannerella	Tannerella forsythia
Termite-2_GL0037023	Bacteria	Bacteroidetes	Bacteroidia	Bacteroidales	Porphyromonadaceae	Tannerella	Tannerella forsythia
Termite-2_GL0040237	Bacteria	Bacteroidetes	Bacteroidia	Bacteroidales	Porphyromonadaceae	Tannerella	Tannerella forsythia
Termite-2_GL0041332	Bacteria	Bacteroidetes	Bacteroidia	Bacteroidales	Porphyromonadaceae	Tannerella	Tannerella forsythia
Termite-2_GL0047428	Bacteria	Bacteroidetes	Bacteroidia	Bacteroidales	Porphyromonadaceae	Tannerella	Tannerella forsythia
Termite-2_GL0004440	Bacteria	Bacteroidetes	Bacteroidia	Bacteroidales	Porphyromonadaceae	Tannerella	Tannerella forsythia
Termite-2_GL0063481	Bacteria	Bacteroidetes	Bacteroidia	Bacteroidales	Porphyromonadaceae	Tannerella	Tannerella forsythia
Termite-2_GL0075709	Bacteria	Bacteroidetes	Bacteroidia	Bacteroidales	Porphyromonadaceae	Tannerella	Tannerella forsythia
Termite-2_GL0128293	Bacteria	Bacteroidetes	Flavobacteriia	Flavobacteriales	Flavobacteriaceae
Termite-2_GL0035691	Bacteria	Bacteroidetes	Flavobacteriia	Flavobacteriales	Flavobacteriaceae
Termite-2_GL0111415	Bacteria	Bacteroidetes	Bacteroidia	Bacteroidales	Porphyromonadaceae
Termite-2_GL0019713	Bacteria	Bacteroidetes	Bacteroidia	Bacteroidales	Porphyromonadaceae
Termite-2_GL0040670	Bacteria	Bacteroidetes	Bacteroidia	Bacteroidales	Porphyromonadaceae
Termite-2_GL0092856	Bacteria	Bacteroidetes	Bacteroidia	Bacteroidales	Porphyromonadaceae
Termite-2_GL0106179	Bacteria	Bacteroidetes	Bacteroidia	Bacteroidales
Termite-2_GL0114379	Bacteria	Bacteroidetes	Bacteroidia	Bacteroidales
Termite-2_GL0116062	Bacteria	Bacteroidetes	Bacteroidia	Bacteroidales
Termite-2_GL0119092	Bacteria	Bacteroidetes	Bacteroidia	Bacteroidales
Termite-2_GL0128536	Bacteria	Bacteroidetes	Bacteroidia	Bacteroidales
Termite-2_GL0026435	Bacteria	Bacteroidetes	Bacteroidia	Bacteroidales
Termite-2_GL0001201	Bacteria	Bacteroidetes	Bacteroidia	Bacteroidales
Termite-2_GL0030548	Bacteria	Bacteroidetes	Bacteroidia	Bacteroidales
Termite-2_GL0031671	Bacteria	Bacteroidetes	Bacteroidia	Bacteroidales
Termite-2_GL0031830	Bacteria	Bacteroidetes	Bacteroidia	Bacteroidales
Termite-2_GL0035571	Bacteria	Bacteroidetes	Bacteroidia	Bacteroidales
Termite-2_GL0036534	Bacteria	Bacteroidetes	Bacteroidia	Bacteroidales
Termite-2_GL0040182	Bacteria	Bacteroidetes	Bacteroidia	Bacteroidales
Termite-2_GL0044385	Bacteria	Bacteroidetes	Bacteroidia	Bacteroidales
Termite-2_GL0046467	Bacteria	Bacteroidetes	Bacteroidia	Bacteroidales
Termite-2_GL0047156	Bacteria	Bacteroidetes	Bacteroidia	Bacteroidales
Termite-2_GL0047447	Bacteria	Bacteroidetes	Bacteroidia	Bacteroidales
Termite-2_GL0049005	Bacteria	Bacteroidetes	Bacteroidia	Bacteroidales
Termite-2_GL0050207	Bacteria	Bacteroidetes	Bacteroidia	Bacteroidales
Termite-2_GL0050512	Bacteria	Bacteroidetes	Bacteroidia	Bacteroidales
Termite-2_GL0051878	Bacteria	Bacteroidetes	Bacteroidia	Bacteroidales
Termite-2_GL0054488	Bacteria	Bacteroidetes	Bacteroidia	Bacteroidales
Termite-2_GL0057179	Bacteria	Bacteroidetes	Bacteroidia	Bacteroidales
Termite-2_GL0058095	Bacteria	Bacteroidetes	Bacteroidia	Bacteroidales
Termite-2_GL0060655	Bacteria	Bacteroidetes	Bacteroidia	Bacteroidales
Termite-2_GL0004967	Bacteria	Bacteroidetes	Bacteroidia	Bacteroidales
Termite-2_GL0068828	Bacteria	Bacteroidetes	Bacteroidia	Bacteroidales
Termite-2_GL0069492	Bacteria	Bacteroidetes	Bacteroidia	Bacteroidales
Termite-2_GL0006050	Bacteria	Bacteroidetes	Bacteroidia	Bacteroidales
Termite-2_GL0072542	Bacteria	Bacteroidetes	Bacteroidia	Bacteroidales
Termite-2_GL0073591	Bacteria	Bacteroidetes	Bacteroidia	Bacteroidales
Termite-2_GL0077563	Bacteria	Bacteroidetes	Bacteroidia	Bacteroidales
Termite-2_GL0079689	Bacteria	Bacteroidetes	Bacteroidia	Bacteroidales
Termite-2_GL0080086	Bacteria	Bacteroidetes	Bacteroidia	Bacteroidales
Termite-2_GL0080852	Bacteria	Bacteroidetes	Bacteroidia	Bacteroidales
Termite-2_GL0007314	Bacteria	Bacteroidetes	Bacteroidia	Bacteroidales
Termite-2_GL0086655	Bacteria	Bacteroidetes	Bacteroidia	Bacteroidales
Termite-2_GL0086953	Bacteria	Bacteroidetes	Bacteroidia	Bacteroidales
Termite-2_GL0088931	Bacteria	Bacteroidetes	Bacteroidia	Bacteroidales
Termite-2_GL0093087	Bacteria	Bacteroidetes	Bacteroidia	Bacteroidales
Termite-2_GL0005961	Bacteria	Bacteroidetes	Cytophagia	Cytophagales
Termite-2_GL0106453	Bacteria	Bacteroidetes
Termite-2_GL0107734	Bacteria	Bacteroidetes
Termite-2_GL0112104	Bacteria	Bacteroidetes
Termite-2_GL0010244	Bacteria	Bacteroidetes
Termite-2_GL0011233	Bacteria	Bacteroidetes
Termite-2_GL0011969	Bacteria	Bacteroidetes
Termite-2_GL0013357	Bacteria	Bacteroidetes
Termite-2_GL0025041	Bacteria	Bacteroidetes
Termite-2_GL0035432	Bacteria	Bacteroidetes
Termite-2_GL0043304	Bacteria	Bacteroidetes
Termite-2_GL0044378	Bacteria	Bacteroidetes
Termite-2_GL0044670	Bacteria	Bacteroidetes
Termite-2_GL0044862	Bacteria	Bacteroidetes
Termite-2_GL0052866	Bacteria	Bacteroidetes
Termite-2_GL0052993	Bacteria	Bacteroidetes
Termite-2_GL0054469	Bacteria	Bacteroidetes
Termite-2_GL0054896	Bacteria	Bacteroidetes
Termite-2_GL0057442	Bacteria	Bacteroidetes
Termite-2_GL0078301	Bacteria	Bacteroidetes
Termite-2_GL0098946	Bacteria	Bacteroidetes
Termite-2_GL0041114	Bacteria	Bacteroidetes	Bacteroidia	Bacteroidales	Rikenellaceae	Alistipes
Termite-2_GL0062269	Bacteria	Bacteroidetes	Bacteroidia	Bacteroidales	Rikenellaceae	Alistipes	Alistipes indistinctus
Termite-2_GL0108291	Bacteria	Bacteroidetes	Bacteroidia	Bacteroidales	Rikenellaceae	Alistipes	Alistipes shahii
Termite-2_GL0078012	Bacteria	Bacteroidetes	Bacteroidia	Bacteroidales	Marinilabiaceae	Anaerophaga
Termite-2_GL0107429	Bacteria	Bacteroidetes	Bacteroidia	Bacteroidales	Bacteroidaceae	Bacteroides
Termite-2_GL0111895	Bacteria	Bacteroidetes	Bacteroidia	Bacteroidales	Bacteroidaceae	Bacteroides
Termite-2_GL0126224	Bacteria	Bacteroidetes	Bacteroidia	Bacteroidales	Bacteroidaceae	Bacteroides
Termite-2_GL0016188	Bacteria	Bacteroidetes	Bacteroidia	Bacteroidales	Bacteroidaceae	Bacteroides
Termite-2_GL0034772	Bacteria	Bacteroidetes	Bacteroidia	Bacteroidales	Bacteroidaceae	Bacteroides
Termite-2_GL0042922	Bacteria	Bacteroidetes	Bacteroidia	Bacteroidales	Bacteroidaceae	Bacteroides
Termite-2_GL0052562	Bacteria	Bacteroidetes	Bacteroidia	Bacteroidales	Bacteroidaceae	Bacteroides
Termite-2_GL0070539	Bacteria	Bacteroidetes	Bacteroidia	Bacteroidales	Bacteroidaceae	Bacteroides
Termite-2_GL0072899	Bacteria	Bacteroidetes	Bacteroidia	Bacteroidales	Bacteroidaceae	Bacteroides
Termite-2_GL0074523	Bacteria	Bacteroidetes	Bacteroidia	Bacteroidales	Bacteroidaceae	Bacteroides
Termite-2_GL0078279	Bacteria	Bacteroidetes	Bacteroidia	Bacteroidales	Bacteroidaceae	Bacteroides
Termite-2_GL0008296	Bacteria	Bacteroidetes	Bacteroidia	Bacteroidales	Bacteroidaceae	Bacteroides
Termite-2_GL0097797	Bacteria	Bacteroidetes	Bacteroidia	Bacteroidales	Bacteroidaceae	Bacteroides
Termite-2_GL0101238	Bacteria	Bacteroidetes	Bacteroidia	Bacteroidales	Bacteroidaceae	Bacteroides	Bacteroides cellulosilyticus
Termite-2_GL0121482	Bacteria	Bacteroidetes	Bacteroidia	Bacteroidales	Bacteroidaceae	Bacteroides	Bacteroides dorei
Termite-2_GL0064182	Bacteria	Bacteroidetes	Bacteroidia	Bacteroidales	Bacteroidaceae	Bacteroides	Bacteroides finegoldii
Termite-2_GL0055337	Bacteria	Bacteroidetes	Bacteroidia	Bacteroidales	Bacteroidaceae	Bacteroides	Bacteroides fragilis
Termite-2_GL0114264	Bacteria	Bacteroidetes	Bacteroidia	Bacteroidales	Bacteroidaceae	Bacteroides	Bacteroides nordii
Termite-2_GL0052205	Bacteria	Bacteroidetes	Bacteroidia	Bacteroidales	Bacteroidaceae	Bacteroides	Bacteroides nordii
Termite-2_GL0057379	Bacteria	Bacteroidetes	Bacteroidia	Bacteroidales	Bacteroidaceae	Bacteroides	Bacteroides nordii
Termite-2_GL0067563	Bacteria	Bacteroidetes	Bacteroidia	Bacteroidales	Bacteroidaceae	Bacteroides	Bacteroides nordii
Termite-2_GL0088054	Bacteria	Bacteroidetes	Bacteroidia	Bacteroidales	Bacteroidaceae	Bacteroides	Bacteroides plebeius
Termite-2_GL0021705	Bacteria	Bacteroidetes	Bacteroidia	Bacteroidales	Porphyromonadaceae	Dysgonomonas
Termite-2_GL0101255	Bacteria	Bacteroidetes	Bacteroidia	Bacteroidales	Porphyromonadaceae	Dysgonomonas
Termite-2_GL0114686	Bacteria	Bacteroidetes	Bacteroidia	Bacteroidales	Porphyromonadaceae	Dysgonomonas	Dysgonomonas gadei
Termite-2_GL0011848	Bacteria	Bacteroidetes	Bacteroidia	Bacteroidales	Porphyromonadaceae	Dysgonomonas	Dysgonomonas gadei
Termite-2_GL0018568	Bacteria	Bacteroidetes	Bacteroidia	Bacteroidales	Porphyromonadaceae	Dysgonomonas	Dysgonomonas gadei
Termite-2_GL0023686	Bacteria	Bacteroidetes	Bacteroidia	Bacteroidales	Porphyromonadaceae	Dysgonomonas	Dysgonomonas gadei
Termite-2_GL0037884	Bacteria	Bacteroidetes	Bacteroidia	Bacteroidales	Porphyromonadaceae	Dysgonomonas	Dysgonomonas gadei
Termite-2_GL0038241	Bacteria	Bacteroidetes	Bacteroidia	Bacteroidales	Porphyromonadaceae	Dysgonomonas	Dysgonomonas gadei
Termite-2_GL0043979	Bacteria	Bacteroidetes	Bacteroidia	Bacteroidales	Porphyromonadaceae	Dysgonomonas	Dysgonomonas gadei
Termite-2_GL0046441	Bacteria	Bacteroidetes	Bacteroidia	Bacteroidales	Porphyromonadaceae	Dysgonomonas	Dysgonomonas gadei
Termite-2_GL0060687	Bacteria	Bacteroidetes	Bacteroidia	Bacteroidales	Porphyromonadaceae	Dysgonomonas	Dysgonomonas gadei
Termite-2_GL0068891	Bacteria	Bacteroidetes	Bacteroidia	Bacteroidales	Porphyromonadaceae	Dysgonomonas	Dysgonomonas gadei
Termite-2_GL0081291	Bacteria	Bacteroidetes	Bacteroidia	Bacteroidales	Porphyromonadaceae	Dysgonomonas	Dysgonomonas gadei
Termite-2_GL0117846	Bacteria	Bacteroidetes	Bacteroidia	Bacteroidales	Porphyromonadaceae	Dysgonomonas	Dysgonomonas mossii
Termite-2_GL0035235	Bacteria	Bacteroidetes	Sphingobacteriia	Sphingobacteriales	Sphingobacteriaceae	Mucilaginibacter	Mucilaginibacter paludis
Termite-2_GL0127560	Bacteria	Bacteroidetes	Bacteroidia	Bacteroidales	Porphyromonadaceae	Parabacteroides
Termite-2_GL0019688	Bacteria	Bacteroidetes	Bacteroidia	Bacteroidales	Porphyromonadaceae	Parabacteroides
Termite-2_GL0047473	Bacteria	Bacteroidetes	Bacteroidia	Bacteroidales	Porphyromonadaceae	Parabacteroides
Termite-2_GL0049007	Bacteria	Bacteroidetes	Bacteroidia	Bacteroidales	Porphyromonadaceae	Parabacteroides
Termite-2_GL0079690	Bacteria	Bacteroidetes	Bacteroidia	Bacteroidales	Porphyromonadaceae	Parabacteroides
Termite-2_GL0089412	Bacteria	Bacteroidetes	Bacteroidia	Bacteroidales	Porphyromonadaceae	Parabacteroides
Termite-2_GL0102893	Bacteria	Bacteroidetes	Bacteroidia	Bacteroidales	Porphyromonadaceae	Parabacteroides
Termite-2_GL0031829	Bacteria	Bacteroidetes	Bacteroidia	Bacteroidales	Porphyromonadaceae	Parabacteroides	Parabacteroides distasonis
Termite-2_GL0056710	Bacteria	Bacteroidetes	Bacteroidia	Bacteroidales	Porphyromonadaceae	Parabacteroides	Parabacteroides johnsonii
Termite-2_GL0068564	Bacteria	Bacteroidetes	Bacteroidia	Bacteroidales	Porphyromonadaceae	Parabacteroides	Parabacteroides johnsonii
Termite-2_GL0087188	Bacteria	Bacteroidetes	Bacteroidia	Bacteroidales	Porphyromonadaceae	Parabacteroides	Parabacteroides johnsonii
Termite-2_GL0092708	Bacteria	Bacteroidetes	Bacteroidia	Bacteroidales	Porphyromonadaceae	Parabacteroides	Parabacteroides johnsonii
Termite-2_GL0028401	Bacteria	Bacteroidetes	Bacteroidia	Bacteroidales	Porphyromonadaceae	Parabacteroides	Parabacteroides merdae
Termite-2_GL0041948	Bacteria	Bacteroidetes	Bacteroidia	Bacteroidales	Porphyromonadaceae	Parabacteroides	Parabacteroides merdae
Termite-2_GL0062456	Bacteria	Bacteroidetes	Bacteroidia	Bacteroidales	Porphyromonadaceae	Parabacteroides	Parabacteroides merdae
Termite-2_GL0051934	Bacteria	Bacteroidetes	Bacteroidia	Bacteroidales	Prevotellaceae	Prevotella
Termite-2_GL0075863	Bacteria	Bacteroidetes	Sphingobacteriia	Sphingobacteriales	Sphingobacteriaceae	Sphingobacterium	Sphingobacterium spiritivorum
Termite-2_GL0097566	Bacteria	Bacteroidetes	Sphingobacteriia	Sphingobacteriales	Sphingobacteriaceae	Sphingobacterium	Sphingobacterium spiritivorum
Termite-2_GL0128004	Bacteria	Bacteroidetes	Bacteroidia	Bacteroidales	Porphyromonadaceae	Tannerella	Tannerella forsythia
Termite-2_GL0014596	Bacteria	Bacteroidetes	Bacteroidia	Bacteroidales	Porphyromonadaceae	Tannerella	Tannerella forsythia
Termite-2_GL0022931	Bacteria	Bacteroidetes	Bacteroidia	Bacteroidales	Porphyromonadaceae	Tannerella	Tannerella forsythia
Termite-2_GL0033279	Bacteria	Bacteroidetes	Flavobacteriia	Flavobacteriales	Flavobacteriaceae
Termite-2_GL0026509	Bacteria	Bacteroidetes	Bacteroidia	Bacteroidales	Porphyromonadaceae
Termite-2_GL0106313	Bacteria	Bacteroidetes	Bacteroidia	Bacteroidales
Termite-2_GL0108956	Bacteria	Bacteroidetes	Bacteroidia	Bacteroidales
Termite-2_GL0027297	Bacteria	Bacteroidetes	Bacteroidia	Bacteroidales
Termite-2_GL0033602	Bacteria	Bacteroidetes	Bacteroidia	Bacteroidales
Termite-2_GL0041992	Bacteria	Bacteroidetes	Bacteroidia	Bacteroidales
Termite-2_GL0043605	Bacteria	Bacteroidetes	Bacteroidia	Bacteroidales
Termite-2_GL0055676	Bacteria	Bacteroidetes	Bacteroidia	Bacteroidales
Termite-2_GL0068372	Bacteria	Bacteroidetes	Bacteroidia	Bacteroidales
Termite-2_GL0069764	Bacteria	Bacteroidetes	Bacteroidia	Bacteroidales
Termite-2_GL0071141	Bacteria	Bacteroidetes	Bacteroidia	Bacteroidales
Termite-2_GL0005515	Bacteria	Bacteroidetes	Bacteroidia	Bacteroidales
Termite-2_GL0075864	Bacteria	Bacteroidetes	Bacteroidia	Bacteroidales
Termite-2_GL0085850	Bacteria	Bacteroidetes	Bacteroidia	Bacteroidales
Termite-2_GL0097297	Bacteria	Bacteroidetes	Bacteroidia	Bacteroidales
Termite-2_GL0103970	Bacteria	Bacteroidetes	Bacteroidia	Bacteroidales
Termite-2_GL0107155	Bacteria	Bacteroidetes
Termite-2_GL0107418	Bacteria	Bacteroidetes
Termite-2_GL0112936	Bacteria	Bacteroidetes
Termite-2_GL0115013	Bacteria	Bacteroidetes
Termite-2_GL0128812	Bacteria	Bacteroidetes
Termite-2_GL0039546	Bacteria	Bacteroidetes
Termite-2_GL0068933	Bacteria	Bacteroidetes
Termite-2_GL0006167	Bacteria	Bacteroidetes
Termite-2_GL0092005	Bacteria	Bacteroidetes
Termite-2_GL0095634	Bacteria	Bacteroidetes
Termite-2_GL0113727	Bacteria	Bacteroidetes	Bacteroidia	Bacteroidales	Marinilabiaceae	Anaerophaga
Termite-2_GL0126112	Bacteria	Bacteroidetes	Bacteroidia	Bacteroidales	Marinilabiaceae	Anaerophaga	Anaerophaga thermohalophila
Termite-2_GL0091043	Bacteria	Bacteroidetes	Bacteroidia	Bacteroidales	Marinilabiaceae	Anaerophaga	Anaerophaga thermohalophila
Termite-2_GL0065966	Bacteria	Bacteroidetes	Bacteroidia	Bacteroidales	Porphyromonadaceae	Dysgonomonas	Dysgonomonas gadei
Termite-2_GL0071146	Bacteria	Bacteroidetes	Bacteroidia	Bacteroidales	Porphyromonadaceae	Dysgonomonas	Dysgonomonas gadei
Termite-2_GL0093282	Bacteria	Bacteroidetes	Bacteroidia	Bacteroidales	Porphyromonadaceae	Dysgonomonas	Dysgonomonas gadei
Termite-2_GL0086070	Bacteria	Bacteroidetes	Bacteroidia	Bacteroidales	Porphyromonadaceae	Odoribacter	Odoribacter splanchnicus
Termite-2_GL0026288	Bacteria	Bacteroidetes	Bacteroidia	Bacteroidales	Porphyromonadaceae	Parabacteroides
Termite-2_GL0022202	Bacteria	Bacteroidetes	Bacteroidia	Bacteroidales	Prevotellaceae	Prevotella	Prevotella ruminicola
Termite-2_GL0008912	Bacteria	Bacteroidetes	Bacteroidia	Bacteroidales	Prevotellaceae	Prevotella	Prevotella ruminicola
Termite-2_GL0099325	Bacteria	Bacteroidetes	Cytophagia	Cytophagales	Cytophagaceae	Spirosoma	Spirosoma linguale
Termite-2_GL0045769	Bacteria	Bacteroidetes	Bacteroidia	Bacteroidales	Porphyromonadaceae	Tannerella	Tannerella forsythia
Termite-2_GL0041861	Bacteria	Bacteroidetes	Bacteroidia	Bacteroidales	Porphyromonadaceae	Dysgonomonas	Dysgonomonas gadei
Termite-2_GL0037755	Bacteria	Bacteroidetes	NA	NA	NA	NA	Bacteroidetes oral taxon 274
Termite-2_GL0012792	Bacteria	Bacteroidetes	Bacteroidia	Bacteroidales	Prevotellaceae	Prevotella	Prevotella maculosa
Termite-2_GL0130812	Bacteria	Bacteroidetes	Bacteroidia	Bacteroidales	Marinilabiaceae	Anaerophaga
Termite-2_GL0051740	Bacteria	Bacteroidetes	Bacteroidia	Bacteroidales	Porphyromonadaceae	Dysgonomonas	Dysgonomonas gadei
Termite-2_GL0037955	Bacteria	Bacteroidetes	Bacteroidia	Bacteroidales	Porphyromonadaceae
Termite-2_GL0104147	Bacteria	Bacteroidetes	Bacteroidia	Bacteroidales
Termite-2_GL0052106	Bacteria	Bacteroidetes	Bacteroidia	Bacteroidales	Bacteroidaceae	Bacteroides
Termite-2_GL0077423	Bacteria	Bacteroidetes	Bacteroidia	Bacteroidales
Termite-2_GL0021440	Bacteria	Bacteroidetes	Sphingobacteriia	Sphingobacteriales	Saprospiraceae	Haliscomenobacter	Haliscomenobacter hydrossis
Termite-2_GL0098381	Bacteria	Bacteroidetes	Bacteroidia	Bacteroidales	Marinilabiaceae	Anaerophaga
Termite-2_GL0017269	Bacteria	Bacteroidetes	Flavobacteriia	Flavobacteriales	Flavobacteriaceae	Capnocytophaga	Capnocytophaga canimorsus
Termite-2_GL0100085	Bacteria	Bacteroidetes	Bacteroidia	Bacteroidales	Porphyromonadaceae	Dysgonomonas	Dysgonomonas gadei
Termite-2_GL0038626	Bacteria	Bacteroidetes	Bacteroidia	Bacteroidales	Porphyromonadaceae	Parabacteroides	Parabacteroides merdae
Termite-2_GL0090708	Bacteria	Bacteroidetes	Flavobacteriia	Flavobacteriales	Flavobacteriaceae
Termite-2_GL0016775	Bacteria	Bacteroidetes	Bacteroidia	Bacteroidales
Termite-2_GL0024301	Bacteria	Bacteroidetes	Bacteroidia	Bacteroidales
Termite-2_GL0030420	Bacteria	Bacteroidetes	Bacteroidia	Bacteroidales
Termite-2_GL0081186	Bacteria	Bacteroidetes	Bacteroidia	Bacteroidales
Termite-2_GL0130909	Bacteria	Bacteroidetes	Bacteroidia	Bacteroidales	Porphyromonadaceae	Dysgonomonas	Dysgonomonas gadei
Termite-2_GL0095022	Bacteria	Bacteroidetes	Bacteroidia	Bacteroidales	Porphyromonadaceae	Dysgonomonas	Dysgonomonas mossii
Termite-2_GL0086098	Bacteria	Bacteroidetes	Bacteroidia	Bacteroidales	Porphyromonadaceae	Parabacteroides	Parabacteroides merdae
Termite-2_GL0129403	Bacteria	Bacteroidetes	Bacteroidia	Bacteroidales	Rikenellaceae	Alistipes	Alistipes indistinctus
Termite-2_GL0036735	Bacteria	Bacteroidetes	Bacteroidia	Bacteroidales	Bacteroidaceae	Bacteroides
Termite-2_GL0073887	Bacteria	Bacteroidetes	Bacteroidia	Bacteroidales	Bacteroidaceae	Bacteroides
Termite-2_GL0056655	Bacteria	Bacteroidetes	Bacteroidia	Bacteroidales	Bacteroidaceae	Bacteroides	Bacteroides fragilis
Termite-2_GL0034449	Bacteria	Bacteroidetes	Bacteroidia	Bacteroidales	Porphyromonadaceae	Dysgonomonas	Dysgonomonas gadei
Termite-2_GL0079346	Bacteria	Bacteroidetes	Bacteroidia	Bacteroidales	Porphyromonadaceae	Dysgonomonas	Dysgonomonas gadei
Termite-2_GL0052125	Bacteria	Bacteroidetes	Bacteroidia	Bacteroidales	Porphyromonadaceae	Dysgonomonas	Dysgonomonas mossii
Termite-2_GL0096332	Bacteria	Bacteroidetes	Bacteroidia	Bacteroidales	Porphyromonadaceae	Dysgonomonas	Dysgonomonas mossii
Termite-2_GL0020192	Bacteria	Bacteroidetes	Bacteroidia	Bacteroidales	Porphyromonadaceae	Parabacteroides
Termite-2_GL0043670	Bacteria	Bacteroidetes	Bacteroidia	Bacteroidales	Porphyromonadaceae	Parabacteroides
Termite-2_GL0009530	Bacteria	Bacteroidetes	Bacteroidia	Bacteroidales	Porphyromonadaceae	Parabacteroides	Parabacteroides johnsonii
Termite-2_GL0119340	Bacteria	Bacteroidetes	Bacteroidia	Bacteroidales	Porphyromonadaceae	Parabacteroides	Parabacteroides johnsonii
Termite-2_GL0097281	Bacteria	Bacteroidetes	Bacteroidia	Bacteroidales	Porphyromonadaceae	Parabacteroides	Parabacteroides johnsonii
Termite-2_GL0114718	Bacteria	Bacteroidetes	Bacteroidia	Bacteroidales	Porphyromonadaceae	Tannerella	Tannerella forsythia
Termite-2_GL0117755	Bacteria	Bacteroidetes	Bacteroidia	Bacteroidales
Termite-2_GL0129797	Bacteria	Bacteroidetes	Bacteroidia	Bacteroidales
Termite-2_GL0045201	Bacteria	Bacteroidetes	Bacteroidia	Bacteroidales
Termite-2_GL0050684	Bacteria	Bacteroidetes	Bacteroidia	Bacteroidales
Termite-2_GL0077827	Bacteria	Bacteroidetes	Bacteroidia	Bacteroidales
Termite-2_GL0008548	Bacteria	Bacteroidetes	Bacteroidia	Bacteroidales
Termite-2_GL0076968	Bacteria	Bacteroidetes	Bacteroidia	Bacteroidales	Rikenellaceae	Alistipes
Termite-2_GL0120325	Bacteria	Bacteroidetes	Sphingobacteriia	Sphingobacteriales	Chitinophagaceae	Chitinophaga	Chitinophaga pinensis
Termite-2_GL0000562	Bacteria	Bacteroidetes	Sphingobacteriia	Sphingobacteriales	Chitinophagaceae	Chitinophaga	Chitinophaga pinensis
Termite-2_GL0127712	Bacteria	Bacteroidetes	Bacteroidia	Bacteroidales	Porphyromonadaceae	Dysgonomonas
Termite-2_GL0104859	Bacteria	Bacteroidetes	Bacteroidia	Bacteroidales	Porphyromonadaceae	Dysgonomonas	Dysgonomonas gadei
Termite-2_GL0111539	Bacteria	Bacteroidetes	Bacteroidia	Bacteroidales	Porphyromonadaceae	Dysgonomonas	Dysgonomonas gadei
Termite-2_GL0034968	Bacteria	Bacteroidetes	Bacteroidia	Bacteroidales	Porphyromonadaceae	Dysgonomonas	Dysgonomonas gadei
Termite-2_GL0092916	Bacteria	Bacteroidetes	Flavobacteriia	Flavobacteriales	Flavobacteriaceae	Joostella	Joostella marina
Termite-2_GL0014173	Bacteria	Bacteroidetes	Bacteroidia	Bacteroidales	Porphyromonadaceae	Parabacteroides
Termite-2_GL0077248	Bacteria	Bacteroidetes	Bacteroidia	Bacteroidales	Porphyromonadaceae	Parabacteroides	Parabacteroides johnsonii
Termite-2_GL0094334	Bacteria	Bacteroidetes	Bacteroidia	Bacteroidales	Porphyromonadaceae	Tannerella	Tannerella forsythia
Termite-2_GL0068553	Bacteria	Bacteroidetes
Termite-2_GL0089246	Bacteria	Bacteroidetes
Termite-2_GL0001662	Bacteria	Bacteroidetes	Bacteroidia	Bacteroidales	NA	Candidatus Azobacteroides	Candidatus Azobacteroides pseudotrichonymphae
Termite-2_GL0109488	Bacteria	Bacteroidetes	Bacteroidia	Bacteroidales	Rikenellaceae	Alistipes	Alistipes indistinctus
Termite-2_GL0100957	Bacteria	Bacteroidetes	Bacteroidia	Bacteroidales	Rikenellaceae	Alistipes	Alistipes indistinctus
Termite-2_GL0099598	Bacteria	Bacteroidetes	Bacteroidia	Bacteroidales	Rikenellaceae	Alistipes	Alistipes shahii
Termite-2_GL0116763	Bacteria	Bacteroidetes	Bacteroidia	Bacteroidales	Marinilabiaceae	Anaerophaga
Termite-2_GL0128672	Bacteria	Bacteroidetes	Bacteroidia	Bacteroidales	Marinilabiaceae	Anaerophaga
Termite-2_GL0019897	Bacteria	Bacteroidetes	Bacteroidia	Bacteroidales	Marinilabiaceae	Anaerophaga
Termite-2_GL0063436	Bacteria	Bacteroidetes	Bacteroidia	Bacteroidales	Marinilabiaceae	Anaerophaga
Termite-2_GL0066578	Bacteria	Bacteroidetes	Bacteroidia	Bacteroidales	Marinilabiaceae	Anaerophaga
Termite-2_GL0094811	Bacteria	Bacteroidetes	Bacteroidia	Bacteroidales	Marinilabiaceae	Anaerophaga
Termite-2_GL0104497	Bacteria	Bacteroidetes	Bacteroidia	Bacteroidales	Bacteroidaceae	Bacteroides
Termite-2_GL0104590	Bacteria	Bacteroidetes	Bacteroidia	Bacteroidales	Bacteroidaceae	Bacteroides
Termite-2_GL0114168	Bacteria	Bacteroidetes	Bacteroidia	Bacteroidales	Bacteroidaceae	Bacteroides
Termite-2_GL0009528	Bacteria	Bacteroidetes	Bacteroidia	Bacteroidales	Bacteroidaceae	Bacteroides
Termite-2_GL0131198	Bacteria	Bacteroidetes	Bacteroidia	Bacteroidales	Bacteroidaceae	Bacteroides
Termite-2_GL0014984	Bacteria	Bacteroidetes	Bacteroidia	Bacteroidales	Bacteroidaceae	Bacteroides
Termite-2_GL0026952	Bacteria	Bacteroidetes	Bacteroidia	Bacteroidales	Bacteroidaceae	Bacteroides
Termite-2_GL0029967	Bacteria	Bacteroidetes	Bacteroidia	Bacteroidales	Bacteroidaceae	Bacteroides
Termite-2_GL0037680	Bacteria	Bacteroidetes	Bacteroidia	Bacteroidales	Bacteroidaceae	Bacteroides
Termite-2_GL0002664	Bacteria	Bacteroidetes	Bacteroidia	Bacteroidales	Bacteroidaceae	Bacteroides
Termite-2_GL0045027	Bacteria	Bacteroidetes	Bacteroidia	Bacteroidales	Bacteroidaceae	Bacteroides
Termite-2_GL0045527	Bacteria	Bacteroidetes	Bacteroidia	Bacteroidales	Bacteroidaceae	Bacteroides
Termite-2_GL0047486	Bacteria	Bacteroidetes	Bacteroidia	Bacteroidales	Bacteroidaceae	Bacteroides
Termite-2_GL0052137	Bacteria	Bacteroidetes	Bacteroidia	Bacteroidales	Bacteroidaceae	Bacteroides
Termite-2_GL0062750	Bacteria	Bacteroidetes	Bacteroidia	Bacteroidales	Bacteroidaceae	Bacteroides
Termite-2_GL0065488	Bacteria	Bacteroidetes	Bacteroidia	Bacteroidales	Bacteroidaceae	Bacteroides
Termite-2_GL0065958	Bacteria	Bacteroidetes	Bacteroidia	Bacteroidales	Bacteroidaceae	Bacteroides
Termite-2_GL0069784	Bacteria	Bacteroidetes	Bacteroidia	Bacteroidales	Bacteroidaceae	Bacteroides
Termite-2_GL0073083	Bacteria	Bacteroidetes	Bacteroidia	Bacteroidales	Bacteroidaceae	Bacteroides
Termite-2_GL0074012	Bacteria	Bacteroidetes	Bacteroidia	Bacteroidales	Bacteroidaceae	Bacteroides
Termite-2_GL0074410	Bacteria	Bacteroidetes	Bacteroidia	Bacteroidales	Bacteroidaceae	Bacteroides
Termite-2_GL0077212	Bacteria	Bacteroidetes	Bacteroidia	Bacteroidales	Bacteroidaceae	Bacteroides
Termite-2_GL0079538	Bacteria	Bacteroidetes	Bacteroidia	Bacteroidales	Bacteroidaceae	Bacteroides
Termite-2_GL0082428	Bacteria	Bacteroidetes	Bacteroidia	Bacteroidales	Bacteroidaceae	Bacteroides
Termite-2_GL0085022	Bacteria	Bacteroidetes	Bacteroidia	Bacteroidales	Bacteroidaceae	Bacteroides
Termite-2_GL0087384	Bacteria	Bacteroidetes	Bacteroidia	Bacteroidales	Bacteroidaceae	Bacteroides
Termite-2_GL0087839	Bacteria	Bacteroidetes	Bacteroidia	Bacteroidales	Bacteroidaceae	Bacteroides
Termite-2_GL0093392	Bacteria	Bacteroidetes	Bacteroidia	Bacteroidales	Bacteroidaceae	Bacteroides
Termite-2_GL0008368	Bacteria	Bacteroidetes	Bacteroidia	Bacteroidales	Bacteroidaceae	Bacteroides
Termite-2_GL0099207	Bacteria	Bacteroidetes	Bacteroidia	Bacteroidales	Bacteroidaceae	Bacteroides
Termite-2_GL0128694	Bacteria	Bacteroidetes	Bacteroidia	Bacteroidales	Bacteroidaceae	Bacteroides	Bacteroides cellulosilyticus
Termite-2_GL0028658	Bacteria	Bacteroidetes	Bacteroidia	Bacteroidales	Bacteroidaceae	Bacteroides	Bacteroides cellulosilyticus
Termite-2_GL0105525	Bacteria	Bacteroidetes	Bacteroidia	Bacteroidales	Bacteroidaceae	Bacteroides	Bacteroides dorei
Termite-2_GL0035761	Bacteria	Bacteroidetes	Bacteroidia	Bacteroidales	Bacteroidaceae	Bacteroides	Bacteroides eggerthii
Termite-2_GL0084897	Bacteria	Bacteroidetes	Bacteroidia	Bacteroidales	Bacteroidaceae	Bacteroides	Bacteroides eggerthii
Termite-2_GL0097436	Bacteria	Bacteroidetes	Bacteroidia	Bacteroidales	Bacteroidaceae	Bacteroides	Bacteroides eggerthii
Termite-2_GL0052159	Bacteria	Bacteroidetes	Bacteroidia	Bacteroidales	Bacteroidaceae	Bacteroides	Bacteroides plebeius
Termite-2_GL0023675	Bacteria	Bacteroidetes	Bacteroidia	Bacteroidales	Bacteroidaceae	Bacteroides	Bacteroides vulgatus
Termite-2_GL0125486	Bacteria	Bacteroidetes	Bacteroidia	Bacteroidales	NA	Candidatus Azobacteroides	Candidatus Azobacteroides pseudotrichonymphae
Termite-2_GL0011878	Bacteria	Bacteroidetes	Bacteroidia	Bacteroidales	NA	Candidatus Azobacteroides	Candidatus Azobacteroides pseudotrichonymphae
Termite-2_GL0002352	Bacteria	Bacteroidetes	Bacteroidia	Bacteroidales	NA	Candidatus Azobacteroides	Candidatus Azobacteroides pseudotrichonymphae
Termite-2_GL0054149	Bacteria	Bacteroidetes	Bacteroidia	Bacteroidales	NA	Candidatus Azobacteroides	Candidatus Azobacteroides pseudotrichonymphae
Termite-2_GL0062705	Bacteria	Bacteroidetes	Bacteroidia	Bacteroidales	NA	Candidatus Azobacteroides	Candidatus Azobacteroides pseudotrichonymphae
Termite-2_GL0070563	Bacteria	Bacteroidetes	Bacteroidia	Bacteroidales	NA	Candidatus Azobacteroides	Candidatus Azobacteroides pseudotrichonymphae
Termite-2_GL0130232	Bacteria	Bacteroidetes	Flavobacteriia	Flavobacteriales	Flavobacteriaceae	Capnocytophaga	Capnocytophaga sp. oral taxon 329
Termite-2_GL0073082	Bacteria	Bacteroidetes	Flavobacteriia	Flavobacteriales	Flavobacteriaceae	Capnocytophaga	Capnocytophaga sp. oral taxon 329
Termite-2_GL0017259	Bacteria	Bacteroidetes	Flavobacteriia	Flavobacteriales	Flavobacteriaceae	Chryseobacterium
Termite-2_GL0020579	Bacteria	Bacteroidetes	Flavobacteriia	Flavobacteriales	Flavobacteriaceae	Chryseobacterium
Termite-2_GL0017420	Bacteria	Bacteroidetes	Bacteroidia	Bacteroidales	Porphyromonadaceae	Dysgonomonas
Termite-2_GL0028600	Bacteria	Bacteroidetes	Bacteroidia	Bacteroidales	Porphyromonadaceae	Dysgonomonas
Termite-2_GL0083504	Bacteria	Bacteroidetes	Bacteroidia	Bacteroidales	Porphyromonadaceae	Dysgonomonas
Termite-2_GL0094221	Bacteria	Bacteroidetes	Bacteroidia	Bacteroidales	Porphyromonadaceae	Dysgonomonas
Termite-2_GL0095994	Bacteria	Bacteroidetes	Bacteroidia	Bacteroidales	Porphyromonadaceae	Dysgonomonas
Termite-2_GL0107375	Bacteria	Bacteroidetes	Bacteroidia	Bacteroidales	Porphyromonadaceae	Dysgonomonas	Dysgonomonas gadei
Termite-2_GL0113752	Bacteria	Bacteroidetes	Bacteroidia	Bacteroidales	Porphyromonadaceae	Dysgonomonas	Dysgonomonas gadei
Termite-2_GL0116505	Bacteria	Bacteroidetes	Bacteroidia	Bacteroidales	Porphyromonadaceae	Dysgonomonas	Dysgonomonas gadei
Termite-2_GL0120320	Bacteria	Bacteroidetes	Bacteroidia	Bacteroidales	Porphyromonadaceae	Dysgonomonas	Dysgonomonas gadei
Termite-2_GL0130614	Bacteria	Bacteroidetes	Bacteroidia	Bacteroidales	Porphyromonadaceae	Dysgonomonas	Dysgonomonas gadei
Termite-2_GL0017240	Bacteria	Bacteroidetes	Bacteroidia	Bacteroidales	Porphyromonadaceae	Dysgonomonas	Dysgonomonas gadei
Termite-2_GL0020814	Bacteria	Bacteroidetes	Bacteroidia	Bacteroidales	Porphyromonadaceae	Dysgonomonas	Dysgonomonas gadei
Termite-2_GL0027117	Bacteria	Bacteroidetes	Bacteroidia	Bacteroidales	Porphyromonadaceae	Dysgonomonas	Dysgonomonas gadei
Termite-2_GL0036041	Bacteria	Bacteroidetes	Bacteroidia	Bacteroidales	Porphyromonadaceae	Dysgonomonas	Dysgonomonas gadei
Termite-2_GL0038250	Bacteria	Bacteroidetes	Bacteroidia	Bacteroidales	Porphyromonadaceae	Dysgonomonas	Dysgonomonas gadei
Termite-2_GL0041860	Bacteria	Bacteroidetes	Bacteroidia	Bacteroidales	Porphyromonadaceae	Dysgonomonas	Dysgonomonas gadei
Termite-2_GL0051208	Bacteria	Bacteroidetes	Bacteroidia	Bacteroidales	Porphyromonadaceae	Dysgonomonas	Dysgonomonas gadei
Termite-2_GL0054423	Bacteria	Bacteroidetes	Bacteroidia	Bacteroidales	Porphyromonadaceae	Dysgonomonas	Dysgonomonas gadei
Termite-2_GL0065967	Bacteria	Bacteroidetes	Bacteroidia	Bacteroidales	Porphyromonadaceae	Dysgonomonas	Dysgonomonas gadei
Termite-2_GL0071438	Bacteria	Bacteroidetes	Bacteroidia	Bacteroidales	Porphyromonadaceae	Dysgonomonas	Dysgonomonas gadei
Termite-2_GL0073056	Bacteria	Bacteroidetes	Bacteroidia	Bacteroidales	Porphyromonadaceae	Dysgonomonas	Dysgonomonas gadei
Termite-2_GL0075680	Bacteria	Bacteroidetes	Bacteroidia	Bacteroidales	Porphyromonadaceae	Dysgonomonas	Dysgonomonas gadei
Termite-2_GL0083505	Bacteria	Bacteroidetes	Bacteroidia	Bacteroidales	Porphyromonadaceae	Dysgonomonas	Dysgonomonas gadei
Termite-2_GL0083784	Bacteria	Bacteroidetes	Bacteroidia	Bacteroidales	Porphyromonadaceae	Dysgonomonas	Dysgonomonas gadei
Termite-2_GL0085209	Bacteria	Bacteroidetes	Bacteroidia	Bacteroidales	Porphyromonadaceae	Dysgonomonas	Dysgonomonas gadei
Termite-2_GL0086051	Bacteria	Bacteroidetes	Bacteroidia	Bacteroidales	Porphyromonadaceae	Dysgonomonas	Dysgonomonas gadei
Termite-2_GL0086802	Bacteria	Bacteroidetes	Bacteroidia	Bacteroidales	Porphyromonadaceae	Dysgonomonas	Dysgonomonas gadei
Termite-2_GL0087731	Bacteria	Bacteroidetes	Bacteroidia	Bacteroidales	Porphyromonadaceae	Dysgonomonas	Dysgonomonas gadei
Termite-2_GL0087732	Bacteria	Bacteroidetes	Bacteroidia	Bacteroidales	Porphyromonadaceae	Dysgonomonas	Dysgonomonas gadei
Termite-2_GL0088719	Bacteria	Bacteroidetes	Bacteroidia	Bacteroidales	Porphyromonadaceae	Dysgonomonas	Dysgonomonas gadei
Termite-2_GL0089018	Bacteria	Bacteroidetes	Bacteroidia	Bacteroidales	Porphyromonadaceae	Dysgonomonas	Dysgonomonas gadei
Termite-2_GL0007586	Bacteria	Bacteroidetes	Bacteroidia	Bacteroidales	Porphyromonadaceae	Dysgonomonas	Dysgonomonas gadei
Termite-2_GL0009263	Bacteria	Bacteroidetes	Bacteroidia	Bacteroidales	Porphyromonadaceae	Dysgonomonas	Dysgonomonas gadei
Termite-2_GL0110838	Bacteria	Bacteroidetes	Bacteroidia	Bacteroidales	Porphyromonadaceae	Dysgonomonas	Dysgonomonas mossii
Termite-2_GL0114817	Bacteria	Bacteroidetes	Bacteroidia	Bacteroidales	Porphyromonadaceae	Dysgonomonas	Dysgonomonas mossii
Termite-2_GL0120607	Bacteria	Bacteroidetes	Bacteroidia	Bacteroidales	Porphyromonadaceae	Dysgonomonas	Dysgonomonas mossii
Termite-2_GL0015901	Bacteria	Bacteroidetes	Bacteroidia	Bacteroidales	Porphyromonadaceae	Dysgonomonas	Dysgonomonas mossii
Termite-2_GL0022679	Bacteria	Bacteroidetes	Bacteroidia	Bacteroidales	Porphyromonadaceae	Dysgonomonas	Dysgonomonas mossii
Termite-2_GL0005649	Bacteria	Bacteroidetes	Bacteroidia	Bacteroidales	Porphyromonadaceae	Dysgonomonas	Dysgonomonas mossii
Termite-2_GL0073291	Bacteria	Bacteroidetes	Bacteroidia	Bacteroidales	Porphyromonadaceae	Dysgonomonas	Dysgonomonas mossii
Termite-2_GL0089754	Bacteria	Bacteroidetes	Bacteroidia	Bacteroidales	Porphyromonadaceae	Dysgonomonas	Dysgonomonas mossii
Termite-2_GL0091854	Bacteria	Bacteroidetes	Bacteroidia	Bacteroidales	Porphyromonadaceae	Dysgonomonas	Dysgonomonas mossii
Termite-2_GL0008461	Bacteria	Bacteroidetes	Bacteroidia	Bacteroidales	Porphyromonadaceae	Dysgonomonas	Dysgonomonas mossii
Termite-2_GL0130979	Bacteria	Bacteroidetes	Cytophagia	Cytophagales	Cytophagaceae	Fibrisoma	Fibrisoma limi
Termite-2_GL0112943	Bacteria	Bacteroidetes	Flavobacteriia	Flavobacteriales	Flavobacteriaceae	Flavobacterium
Termite-2_GL0124914	Bacteria	Bacteroidetes	Flavobacteriia	Flavobacteriales	Flavobacteriaceae	Flavobacterium
Termite-2_GL0042409	Bacteria	Bacteroidetes	Flavobacteriia	Flavobacteriales	Flavobacteriaceae	Flavobacterium
Termite-2_GL0029028	Bacteria	Bacteroidetes	Flavobacteriia	Flavobacteriales	Flavobacteriaceae	Flavobacterium	Flavobacterium psychrophilum
Termite-2_GL0059174	Bacteria	Bacteroidetes	Flavobacteriia	Flavobacteriales	Flavobacteriaceae	Flavobacterium	Flavobacterium psychrophilum
Termite-2_GL0051087	Bacteria	Bacteroidetes	Flavobacteriia	Flavobacteriales	Flavobacteriaceae	Kordia	Kordia algicida
Termite-2_GL0042436	Bacteria	Bacteroidetes	Cytophagia	Cytophagales	Cytophagaceae	Microscilla	Microscilla marina
Termite-2_GL0065848	Bacteria	Bacteroidetes	Bacteroidia	Bacteroidales	Porphyromonadaceae	Odoribacter	Odoribacter splanchnicus
Termite-2_GL0093089	Bacteria	Bacteroidetes	Flavobacteriia	Flavobacteriales	Cryomorphaceae	Owenweeksia	Owenweeksia hongkongensis
Termite-2_GL0038251	Bacteria	Bacteroidetes	Bacteroidia	Bacteroidales	Porphyromonadaceae	Paludibacter	Paludibacter propionicigenes
Termite-2_GL0120121	Bacteria	Bacteroidetes	Bacteroidia	Bacteroidales	Porphyromonadaceae	Paludibacter	Paludibacter propionicigenes
Termite-2_GL0007510	Bacteria	Bacteroidetes	Bacteroidia	Bacteroidales	Porphyromonadaceae	Paludibacter	Paludibacter propionicigenes
Termite-2_GL0038758	Bacteria	Bacteroidetes	Bacteroidia	Bacteroidales	Porphyromonadaceae	Parabacteroides
Termite-2_GL0063318	Bacteria	Bacteroidetes	Bacteroidia	Bacteroidales	Porphyromonadaceae	Parabacteroides
Termite-2_GL0063433	Bacteria	Bacteroidetes	Bacteroidia	Bacteroidales	Porphyromonadaceae	Parabacteroides
Termite-2_GL0068665	Bacteria	Bacteroidetes	Bacteroidia	Bacteroidales	Porphyromonadaceae	Parabacteroides
Termite-2_GL0071089	Bacteria	Bacteroidetes	Bacteroidia	Bacteroidales	Porphyromonadaceae	Parabacteroides
Termite-2_GL0082586	Bacteria	Bacteroidetes	Bacteroidia	Bacteroidales	Porphyromonadaceae	Parabacteroides
Termite-2_GL0006835	Bacteria	Bacteroidetes	Bacteroidia	Bacteroidales	Porphyromonadaceae	Parabacteroides
Termite-2_GL0069767	Bacteria	Bacteroidetes	Bacteroidia	Bacteroidales	Porphyromonadaceae	Parabacteroides	Parabacteroides distasonis
Termite-2_GL0070003	Bacteria	Bacteroidetes	Bacteroidia	Bacteroidales	Porphyromonadaceae	Parabacteroides	Parabacteroides distasonis
Termite-2_GL0070688	Bacteria	Bacteroidetes	Bacteroidia	Bacteroidales	Porphyromonadaceae	Parabacteroides	Parabacteroides distasonis
Termite-2_GL0103747	Bacteria	Bacteroidetes	Bacteroidia	Bacteroidales	Porphyromonadaceae	Parabacteroides	Parabacteroides distasonis
Termite-2_GL0029279	Bacteria	Bacteroidetes	Bacteroidia	Bacteroidales	Porphyromonadaceae	Parabacteroides	Parabacteroides johnsonii
Termite-2_GL0126936	Bacteria	Bacteroidetes	Bacteroidia	Bacteroidales	Porphyromonadaceae	Parabacteroides	Parabacteroides merdae
Termite-2_GL0076578	Bacteria	Bacteroidetes	Bacteroidia	Bacteroidales	Porphyromonadaceae	Parabacteroides	Parabacteroides merdae
Termite-2_GL0043506	Bacteria	Bacteroidetes	Sphingobacteriia	Sphingobacteriales	Sphingobacteriaceae	Pedobacter
Termite-2_GL0037394	Bacteria	Bacteroidetes	Sphingobacteriia	Sphingobacteriales	Sphingobacteriaceae	Sphingobacterium	Sphingobacterium spiritivorum
Termite-2_GL0100433	Bacteria	Bacteroidetes	Sphingobacteriia	Sphingobacteriales	Sphingobacteriaceae	Sphingobacterium	Sphingobacterium spiritivorum
Termite-2_GL0127457	Bacteria	Bacteroidetes	Bacteroidia	Bacteroidales	Porphyromonadaceae	Tannerella	Tannerella forsythia
Termite-2_GL0127636	Bacteria	Bacteroidetes	Bacteroidia	Bacteroidales	Porphyromonadaceae	Tannerella	Tannerella forsythia
Termite-2_GL0017235	Bacteria	Bacteroidetes	Bacteroidia	Bacteroidales	Porphyromonadaceae	Tannerella	Tannerella forsythia
Termite-2_GL0034775	Bacteria	Bacteroidetes	Bacteroidia	Bacteroidales	Porphyromonadaceae	Tannerella	Tannerella forsythia
Termite-2_GL0049444	Bacteria	Bacteroidetes	Bacteroidia	Bacteroidales	Porphyromonadaceae	Tannerella	Tannerella forsythia
Termite-2_GL0003252	Bacteria	Bacteroidetes	Bacteroidia	Bacteroidales	Porphyromonadaceae	Tannerella	Tannerella forsythia
Termite-2_GL0099477	Bacteria	Bacteroidetes	Bacteroidia	Bacteroidales	Porphyromonadaceae	Tannerella	Tannerella forsythia
Termite-2_GL0090375	Bacteria	Bacteroidetes	Flavobacteriia	Flavobacteriales	Flavobacteriaceae
Termite-2_GL0037925	Bacteria	Bacteroidetes	Bacteroidia	Bacteroidales	Porphyromonadaceae
Termite-2_GL0003331	Bacteria	Bacteroidetes	Bacteroidia	Bacteroidales	Porphyromonadaceae
Termite-2_GL0105466	Bacteria	Bacteroidetes	Bacteroidia	Bacteroidales
Termite-2_GL0106650	Bacteria	Bacteroidetes	Bacteroidia	Bacteroidales
Termite-2_GL0107119	Bacteria	Bacteroidetes	Bacteroidia	Bacteroidales
Termite-2_GL0107582	Bacteria	Bacteroidetes	Bacteroidia	Bacteroidales
Termite-2_GL0107583	Bacteria	Bacteroidetes	Bacteroidia	Bacteroidales
Termite-2_GL0009526	Bacteria	Bacteroidetes	Bacteroidia	Bacteroidales
Termite-2_GL0009527	Bacteria	Bacteroidetes	Bacteroidia	Bacteroidales
Termite-2_GL0129870	Bacteria	Bacteroidetes	Bacteroidia	Bacteroidales
Termite-2_GL0130331	Bacteria	Bacteroidetes	Bacteroidia	Bacteroidales
Termite-2_GL0130491	Bacteria	Bacteroidetes	Bacteroidia	Bacteroidales
Termite-2_GL0130653	Bacteria	Bacteroidetes	Bacteroidia	Bacteroidales
Termite-2_GL0013238	Bacteria	Bacteroidetes	Bacteroidia	Bacteroidales
Termite-2_GL0014254	Bacteria	Bacteroidetes	Bacteroidia	Bacteroidales
Termite-2_GL0015023	Bacteria	Bacteroidetes	Bacteroidia	Bacteroidales
Termite-2_GL0019077	Bacteria	Bacteroidetes	Bacteroidia	Bacteroidales
Termite-2_GL0019078	Bacteria	Bacteroidetes	Bacteroidia	Bacteroidales
Termite-2_GL0001811	Bacteria	Bacteroidetes	Bacteroidia	Bacteroidales
Termite-2_GL0031694	Bacteria	Bacteroidetes	Bacteroidia	Bacteroidales
Termite-2_GL0038252	Bacteria	Bacteroidetes	Bacteroidia	Bacteroidales
Termite-2_GL0002735	Bacteria	Bacteroidetes	Bacteroidia	Bacteroidales
Termite-2_GL0043315	Bacteria	Bacteroidetes	Bacteroidia	Bacteroidales
Termite-2_GL0043316	Bacteria	Bacteroidetes	Bacteroidia	Bacteroidales
Termite-2_GL0043514	Bacteria	Bacteroidetes	Bacteroidia	Bacteroidales
Termite-2_GL0043674	Bacteria	Bacteroidetes	Bacteroidia	Bacteroidales
Termite-2_GL0044314	Bacteria	Bacteroidetes	Bacteroidia	Bacteroidales
Termite-2_GL0046413	Bacteria	Bacteroidetes	Bacteroidia	Bacteroidales
Termite-2_GL0049093	Bacteria	Bacteroidetes	Bacteroidia	Bacteroidales
Termite-2_GL0050335	Bacteria	Bacteroidetes	Bacteroidia	Bacteroidales
Termite-2_GL0056930	Bacteria	Bacteroidetes	Bacteroidia	Bacteroidales
Termite-2_GL0060036	Bacteria	Bacteroidetes	Bacteroidia	Bacteroidales
Termite-2_GL0064606	Bacteria	Bacteroidetes	Bacteroidia	Bacteroidales
Termite-2_GL0064840	Bacteria	Bacteroidetes	Bacteroidia	Bacteroidales
Termite-2_GL0070004	Bacteria	Bacteroidetes	Bacteroidia	Bacteroidales
Termite-2_GL0070005	Bacteria	Bacteroidetes	Bacteroidia	Bacteroidales
Termite-2_GL0070316	Bacteria	Bacteroidetes	Bacteroidia	Bacteroidales
Termite-2_GL0070813	Bacteria	Bacteroidetes	Bacteroidia	Bacteroidales
Termite-2_GL0082688	Bacteria	Bacteroidetes	Bacteroidia	Bacteroidales
Termite-2_GL0007319	Bacteria	Bacteroidetes	Bacteroidia	Bacteroidales
Termite-2_GL0084102	Bacteria	Bacteroidetes	Bacteroidia	Bacteroidales
Termite-2_GL0084342	Bacteria	Bacteroidetes	Bacteroidia	Bacteroidales
Termite-2_GL0084712	Bacteria	Bacteroidetes	Bacteroidia	Bacteroidales
Termite-2_GL0008367	Bacteria	Bacteroidetes	Bacteroidia	Bacteroidales
Termite-2_GL0094273	Bacteria	Bacteroidetes	Bacteroidia	Bacteroidales
Termite-2_GL0094274	Bacteria	Bacteroidetes	Bacteroidia	Bacteroidales
Termite-2_GL0096228	Bacteria	Bacteroidetes	Bacteroidia	Bacteroidales
Termite-2_GL0100186	Bacteria	Bacteroidetes	Bacteroidia	Bacteroidales
Termite-2_GL0103748	Bacteria	Bacteroidetes	Bacteroidia	Bacteroidales
Termite-2_GL0103890	Bacteria	Bacteroidetes	Bacteroidia	Bacteroidales
Termite-2_GL0008934	Bacteria	Bacteroidetes	Bacteroidia	Bacteroidales
Termite-2_GL0105274	Bacteria	Bacteroidetes	Flavobacteriia	Flavobacteriales
Termite-2_GL0076982	Bacteria	Bacteroidetes	Flavobacteriia	Flavobacteriales
Termite-2_GL0128609	Bacteria	Bacteroidetes
Termite-2_GL0014358	Bacteria	Bacteroidetes
Termite-2_GL0017080	Bacteria	Bacteroidetes
Termite-2_GL0001477	Bacteria	Bacteroidetes
Termite-2_GL0031437	Bacteria	Bacteroidetes
Termite-2_GL0070458	Bacteria	Bacteroidetes
Termite-2_GL0084206	Bacteria	Bacteroidetes
Termite-2_GL0071593	Bacteria	Bacteroidetes	Bacteroidia	Bacteroidales	Rikenellaceae	Alistipes
Termite-2_GL0130413	Bacteria	Bacteroidetes	Bacteroidia	Bacteroidales	Bacteroidaceae	Bacteroides
Termite-2_GL0059293	Bacteria	Bacteroidetes	Bacteroidia	Bacteroidales	Bacteroidaceae	Bacteroides
Termite-2_GL0069237	Bacteria	Bacteroidetes	Bacteroidia	Bacteroidales	Bacteroidaceae	Bacteroides
Termite-2_GL0005683	Bacteria	Bacteroidetes	Bacteroidia	Bacteroidales	Bacteroidaceae	Bacteroides
Termite-2_GL0073542	Bacteria	Bacteroidetes	Bacteroidia	Bacteroidales	Bacteroidaceae	Bacteroides
Termite-2_GL0087659	Bacteria	Bacteroidetes	Bacteroidia	Bacteroidales	Bacteroidaceae	Bacteroides
Termite-2_GL0128513	Bacteria	Bacteroidetes	Bacteroidia	Bacteroidales	Bacteroidaceae	Bacteroides	Bacteroides coprosuis
Termite-2_GL0014825	Bacteria	Bacteroidetes	Bacteroidia	Bacteroidales	Bacteroidaceae	Bacteroides	Bacteroides intestinalis
Termite-2_GL0085776	Bacteria	Bacteroidetes	Bacteroidia	Bacteroidales	Bacteroidaceae	Bacteroides	Bacteroides salanitronis
Termite-2_GL0067616	Bacteria	Bacteroidetes	Flavobacteriia	Flavobacteriales	Flavobacteriaceae	Bizionia	Bizionia argentinensis
Termite-2_GL0082499	Bacteria	Bacteroidetes	Flavobacteriia	Flavobacteriales	Flavobacteriaceae	Bizionia	Bizionia argentinensis
Termite-2_GL0109850	Bacteria	Bacteroidetes	Bacteroidia	Bacteroidales	NA	Candidatus Azobacteroides	Candidatus Azobacteroides pseudotrichonymphae
Termite-2_GL0120462	Bacteria	Bacteroidetes	Bacteroidia	Bacteroidales	NA	Candidatus Azobacteroides	Candidatus Azobacteroides pseudotrichonymphae
Termite-2_GL0120463	Bacteria	Bacteroidetes	Bacteroidia	Bacteroidales	NA	Candidatus Azobacteroides	Candidatus Azobacteroides pseudotrichonymphae
Termite-2_GL0017730	Bacteria	Bacteroidetes	Bacteroidia	Bacteroidales	NA	Candidatus Azobacteroides	Candidatus Azobacteroides pseudotrichonymphae
Termite-2_GL0056711	Bacteria	Bacteroidetes	Bacteroidia	Bacteroidales	NA	Candidatus Azobacteroides	Candidatus Azobacteroides pseudotrichonymphae
Termite-2_GL0060702	Bacteria	Bacteroidetes	Bacteroidia	Bacteroidales	NA	Candidatus Azobacteroides	Candidatus Azobacteroides pseudotrichonymphae
Termite-2_GL0061368	Bacteria	Bacteroidetes	Bacteroidia	Bacteroidales	NA	Candidatus Azobacteroides	Candidatus Azobacteroides pseudotrichonymphae
Termite-2_GL0063060	Bacteria	Bacteroidetes	Bacteroidia	Bacteroidales	NA	Candidatus Azobacteroides	Candidatus Azobacteroides pseudotrichonymphae
Termite-2_GL0065583	Bacteria	Bacteroidetes	Bacteroidia	Bacteroidales	NA	Candidatus Azobacteroides	Candidatus Azobacteroides pseudotrichonymphae
Termite-2_GL0065584	Bacteria	Bacteroidetes	Bacteroidia	Bacteroidales	NA	Candidatus Azobacteroides	Candidatus Azobacteroides pseudotrichonymphae
Termite-2_GL0065585	Bacteria	Bacteroidetes	Bacteroidia	Bacteroidales	NA	Candidatus Azobacteroides	Candidatus Azobacteroides pseudotrichonymphae
Termite-2_GL0065586	Bacteria	Bacteroidetes	Bacteroidia	Bacteroidales	NA	Candidatus Azobacteroides	Candidatus Azobacteroides pseudotrichonymphae
Termite-2_GL0065587	Bacteria	Bacteroidetes	Bacteroidia	Bacteroidales	NA	Candidatus Azobacteroides	Candidatus Azobacteroides pseudotrichonymphae
Termite-2_GL0098242	Bacteria	Bacteroidetes	Bacteroidia	Bacteroidales	NA	Candidatus Azobacteroides	Candidatus Azobacteroides pseudotrichonymphae
Termite-2_GL0098243	Bacteria	Bacteroidetes	Bacteroidia	Bacteroidales	NA	Candidatus Azobacteroides	Candidatus Azobacteroides pseudotrichonymphae
Termite-2_GL0077418	Bacteria	Bacteroidetes	Bacteroidia	Bacteroidales	Porphyromonadaceae	Dysgonomonas
Termite-2_GL0122330	Bacteria	Bacteroidetes	Bacteroidia	Bacteroidales	Porphyromonadaceae	Dysgonomonas	Dysgonomonas gadei
Termite-2_GL0122331	Bacteria	Bacteroidetes	Bacteroidia	Bacteroidales	Porphyromonadaceae	Dysgonomonas	Dysgonomonas gadei
Termite-2_GL0123955	Bacteria	Bacteroidetes	Bacteroidia	Bacteroidales	Porphyromonadaceae	Dysgonomonas	Dysgonomonas gadei
Termite-2_GL0129294	Bacteria	Bacteroidetes	Bacteroidia	Bacteroidales	Porphyromonadaceae	Dysgonomonas	Dysgonomonas gadei
Termite-2_GL0013684	Bacteria	Bacteroidetes	Bacteroidia	Bacteroidales	Porphyromonadaceae	Dysgonomonas	Dysgonomonas gadei
Termite-2_GL0022421	Bacteria	Bacteroidetes	Bacteroidia	Bacteroidales	Porphyromonadaceae	Dysgonomonas	Dysgonomonas gadei
Termite-2_GL0022820	Bacteria	Bacteroidetes	Bacteroidia	Bacteroidales	Porphyromonadaceae	Dysgonomonas	Dysgonomonas gadei
Termite-2_GL0034602	Bacteria	Bacteroidetes	Bacteroidia	Bacteroidales	Porphyromonadaceae	Dysgonomonas	Dysgonomonas gadei
Termite-2_GL0037202	Bacteria	Bacteroidetes	Bacteroidia	Bacteroidales	Porphyromonadaceae	Dysgonomonas	Dysgonomonas gadei
Termite-2_GL0049894	Bacteria	Bacteroidetes	Bacteroidia	Bacteroidales	Porphyromonadaceae	Dysgonomonas	Dysgonomonas gadei
Termite-2_GL0060888	Bacteria	Bacteroidetes	Bacteroidia	Bacteroidales	Porphyromonadaceae	Dysgonomonas	Dysgonomonas gadei
Termite-2_GL0061672	Bacteria	Bacteroidetes	Bacteroidia	Bacteroidales	Porphyromonadaceae	Dysgonomonas	Dysgonomonas gadei
Termite-2_GL0073456	Bacteria	Bacteroidetes	Bacteroidia	Bacteroidales	Porphyromonadaceae	Dysgonomonas	Dysgonomonas gadei
Termite-2_GL0082589	Bacteria	Bacteroidetes	Bacteroidia	Bacteroidales	Porphyromonadaceae	Dysgonomonas	Dysgonomonas gadei
Termite-2_GL0085946	Bacteria	Bacteroidetes	Bacteroidia	Bacteroidales	Porphyromonadaceae	Dysgonomonas	Dysgonomonas gadei
Termite-2_GL0089195	Bacteria	Bacteroidetes	Bacteroidia	Bacteroidales	Porphyromonadaceae	Dysgonomonas	Dysgonomonas gadei
Termite-2_GL0093785	Bacteria	Bacteroidetes	Bacteroidia	Bacteroidales	Porphyromonadaceae	Dysgonomonas	Dysgonomonas gadei
Termite-2_GL0099185	Bacteria	Bacteroidetes	Bacteroidia	Bacteroidales	Porphyromonadaceae	Dysgonomonas	Dysgonomonas gadei
Termite-2_GL0099850	Bacteria	Bacteroidetes	Bacteroidia	Bacteroidales	Porphyromonadaceae	Dysgonomonas	Dysgonomonas gadei
Termite-2_GL0101049	Bacteria	Bacteroidetes	Bacteroidia	Bacteroidales	Porphyromonadaceae	Dysgonomonas	Dysgonomonas gadei
Termite-2_GL0008505	Bacteria	Bacteroidetes	Bacteroidia	Bacteroidales	Porphyromonadaceae	Dysgonomonas	Dysgonomonas gadei
Termite-2_GL0113069	Bacteria	Bacteroidetes	Bacteroidia	Bacteroidales	Porphyromonadaceae	Dysgonomonas	Dysgonomonas mossii
Termite-2_GL0113070	Bacteria	Bacteroidetes	Bacteroidia	Bacteroidales	Porphyromonadaceae	Dysgonomonas	Dysgonomonas mossii
Termite-2_GL0128512	Bacteria	Bacteroidetes	Bacteroidia	Bacteroidales	Porphyromonadaceae	Dysgonomonas	Dysgonomonas mossii
Termite-2_GL0027875	Bacteria	Bacteroidetes	Bacteroidia	Bacteroidales	Porphyromonadaceae	Dysgonomonas	Dysgonomonas mossii
Termite-2_GL0028292	Bacteria	Bacteroidetes	Bacteroidia	Bacteroidales	Porphyromonadaceae	Dysgonomonas	Dysgonomonas mossii
Termite-2_GL0048279	Bacteria	Bacteroidetes	Bacteroidia	Bacteroidales	Porphyromonadaceae	Dysgonomonas	Dysgonomonas mossii
Termite-2_GL0056593	Bacteria	Bacteroidetes	Bacteroidia	Bacteroidales	Porphyromonadaceae	Dysgonomonas	Dysgonomonas mossii
Termite-2_GL0029704	Bacteria	Bacteroidetes	Sphingobacteriia	Sphingobacteriales	Saprospiraceae	Haliscomenobacter	Haliscomenobacter hydrossis
Termite-2_GL0016879	Bacteria	Bacteroidetes	Cytophagia	Cytophagales	Cytophagaceae	Microscilla	Microscilla marina
Termite-2_GL0004364	Bacteria	Bacteroidetes	Cytophagia	Cytophagales	Cytophagaceae	Microscilla	Microscilla marina
Termite-2_GL0062114	Bacteria	Bacteroidetes	Cytophagia	Cytophagales	Cytophagaceae	Microscilla	Microscilla marina
Termite-2_GL0007856	Bacteria	Bacteroidetes	Cytophagia	Cytophagales	Cytophagaceae	Microscilla	Microscilla marina
Termite-2_GL0127637	Bacteria	Bacteroidetes	Bacteroidia	Bacteroidales	Porphyromonadaceae	Odoribacter
Termite-2_GL0024879	Bacteria	Bacteroidetes	Bacteroidia	Bacteroidales	Porphyromonadaceae	Odoribacter	Odoribacter laneus
Termite-2_GL0081212	Bacteria	Bacteroidetes	Bacteroidia	Bacteroidales	Porphyromonadaceae	Odoribacter	Odoribacter laneus
Termite-2_GL0066561	Bacteria	Bacteroidetes	Bacteroidia	Bacteroidales	Porphyromonadaceae	Paludibacter	Paludibacter propionicigenes
Termite-2_GL0000836	Bacteria	Bacteroidetes	Bacteroidia	Bacteroidales	Porphyromonadaceae	Parabacteroides
Termite-2_GL0056929	Bacteria	Bacteroidetes	Bacteroidia	Bacteroidales	Porphyromonadaceae	Parabacteroides
Termite-2_GL0067326	Bacteria	Bacteroidetes	Bacteroidia	Bacteroidales	Porphyromonadaceae	Parabacteroides
Termite-2_GL0017890	Bacteria	Bacteroidetes	Bacteroidia	Bacteroidales	Porphyromonadaceae	Parabacteroides	Parabacteroides johnsonii
Termite-2_GL0054287	Bacteria	Bacteroidetes	Bacteroidia	Bacteroidales	Porphyromonadaceae	Parabacteroides	Parabacteroides johnsonii
Termite-2_GL0053250	Bacteria	Bacteroidetes	Bacteroidia	Bacteroidales	Porphyromonadaceae	Parabacteroides	Parabacteroides merdae
Termite-2_GL0061358	Bacteria	Bacteroidetes	Bacteroidia	Bacteroidales	Porphyromonadaceae	Parabacteroides	Parabacteroides merdae
Termite-2_GL0068313	Bacteria	Bacteroidetes	Bacteroidia	Bacteroidales	Porphyromonadaceae	Parabacteroides	Parabacteroides merdae
Termite-2_GL0084060	Bacteria	Bacteroidetes	Bacteroidia	Bacteroidales	Porphyromonadaceae	Parabacteroides	Parabacteroides merdae
Termite-2_GL0036116	Bacteria	Bacteroidetes	Flavobacteriia	Flavobacteriales	Flavobacteriaceae	Riemerella	Riemerella anatipestifer
Termite-2_GL0086417	Bacteria	Bacteroidetes	Flavobacteriia	Flavobacteriales	Flavobacteriaceae	Riemerella	Riemerella anatipestifer
Termite-2_GL0094502	Bacteria	Bacteroidetes	Cytophagia	Cytophagales	Cytophagaceae	Runella	Runella slithyformis
Termite-2_GL0070346	Bacteria	Bacteroidetes	Sphingobacteriia	Sphingobacteriales	Sphingobacteriaceae	Sphingobacterium	Sphingobacterium spiritivorum
Termite-2_GL0122099	Bacteria	Bacteroidetes	Bacteroidia	Bacteroidales	Porphyromonadaceae	Tannerella	Tannerella forsythia
Termite-2_GL0014156	Bacteria	Bacteroidetes	Bacteroidia	Bacteroidales	Porphyromonadaceae	Tannerella	Tannerella forsythia
Termite-2_GL0000705	Bacteria	Bacteroidetes	Bacteroidia	Bacteroidales	Porphyromonadaceae	Tannerella	Tannerella forsythia
Termite-2_GL0002046	Bacteria	Bacteroidetes	Bacteroidia	Bacteroidales	Porphyromonadaceae	Tannerella	Tannerella forsythia
Termite-2_GL0038996	Bacteria	Bacteroidetes	Bacteroidia	Bacteroidales	Porphyromonadaceae	Tannerella	Tannerella forsythia
Termite-2_GL0003160	Bacteria	Bacteroidetes	Bacteroidia	Bacteroidales	Porphyromonadaceae	Tannerella	Tannerella forsythia
Termite-2_GL0068215	Bacteria	Bacteroidetes	Bacteroidia	Bacteroidales	Porphyromonadaceae	Tannerella	Tannerella forsythia
Termite-2_GL0082501	Bacteria	Bacteroidetes	Bacteroidia	Bacteroidales	Porphyromonadaceae	Tannerella	Tannerella forsythia
Termite-2_GL0119866	Bacteria	Bacteroidetes	Bacteroidia	Bacteroidales	Porphyromonadaceae
Termite-2_GL0079232	Bacteria	Bacteroidetes	Bacteroidia	Bacteroidales	Porphyromonadaceae
Termite-2_GL0121799	Bacteria	Bacteroidetes	Bacteroidia	Bacteroidales
Termite-2_GL0124287	Bacteria	Bacteroidetes	Bacteroidia	Bacteroidales
Termite-2_GL0017121	Bacteria	Bacteroidetes	Bacteroidia	Bacteroidales
Termite-2_GL0020741	Bacteria	Bacteroidetes	Bacteroidia	Bacteroidales
Termite-2_GL0024295	Bacteria	Bacteroidetes	Bacteroidia	Bacteroidales
Termite-2_GL0002047	Bacteria	Bacteroidetes	Bacteroidia	Bacteroidales
Termite-2_GL0050004	Bacteria	Bacteroidetes	Bacteroidia	Bacteroidales
Termite-2_GL0054288	Bacteria	Bacteroidetes	Bacteroidia	Bacteroidales
Termite-2_GL0068312	Bacteria	Bacteroidetes	Bacteroidia	Bacteroidales
Termite-2_GL0077403	Bacteria	Bacteroidetes	Bacteroidia	Bacteroidales
Termite-2_GL0080578	Bacteria	Bacteroidetes	Bacteroidia	Bacteroidales
Termite-2_GL0007131	Bacteria	Bacteroidetes	Bacteroidia	Bacteroidales
Termite-2_GL0089947	Bacteria	Bacteroidetes	Bacteroidia	Bacteroidales
Termite-2_GL0007530	Bacteria	Bacteroidetes	Bacteroidia	Bacteroidales
Termite-2_GL0102327	Bacteria	Bacteroidetes	Bacteroidia	Bacteroidales
Termite-2_GL0102446	Bacteria	Bacteroidetes	Bacteroidia	Bacteroidales
Termite-2_GL0048172	Bacteria	Bacteroidetes	Sphingobacteriia	Sphingobacteriales
Termite-2_GL0111256	Bacteria	Bacteroidetes
Termite-2_GL0013427	Bacteria	Bacteroidetes
Termite-2_GL0017869	Bacteria	Bacteroidetes
Termite-2_GL0019601	Bacteria	Bacteroidetes
Termite-2_GL0088759	Bacteria	Bacteroidetes	Bacteroidia	Bacteroidales	Porphyromonadaceae	Dysgonomonas	Dysgonomonas gadei
Termite-2_GL0037413	Bacteria	Bacteroidetes	Cytophagia	Cytophagales	Cytophagaceae	Fibrisoma	Fibrisoma limi
Termite-2_GL0072594	Bacteria	Bacteroidetes	Cytophagia	Cytophagales	Cytophagaceae	Fibrisoma	Fibrisoma limi
Termite-2_GL0097460	Bacteria	Bacteroidetes	Cytophagia	Cytophagales	Cytophagaceae	Fibrisoma	Fibrisoma limi
Termite-2_GL0047700	Bacteria	Bacteroidetes	Cytophagia	Cytophagales	Cytophagaceae	Runella	Runella slithyformis
Termite-2_GL0098244	Bacteria	Bacteroidetes	Bacteroidia	Bacteroidales	NA	Candidatus Azobacteroides	Candidatus Azobacteroides pseudotrichonymphae
Termite-2_GL0027954	Bacteria	Bacteroidetes	Bacteroidia	Bacteroidales	Porphyromonadaceae	Dysgonomonas	Dysgonomonas gadei
Termite-2_GL0051571	Bacteria	Bacteroidetes	Bacteroidia	Bacteroidales	Porphyromonadaceae	Dysgonomonas
Termite-2_GL0009540	Bacteria	Bacteroidetes	Bacteroidia	Bacteroidales
Termite-2_GL0109110	Bacteria	Bacteroidetes	Bacteroidia	Bacteroidales	Rikenellaceae	Alistipes	Alistipes putredinis
Termite-2_GL0085724	Bacteria	Bacteroidetes	Bacteroidia	Bacteroidales	Bacteroidaceae	Bacteroides
Termite-2_GL0078725	Bacteria	Bacteroidetes	Bacteroidia	Bacteroidales	Bacteroidaceae	Bacteroides	Bacteroides cellulosilyticus
Termite-2_GL0099909	Bacteria	Bacteroidetes	Bacteroidia	Bacteroidales	Bacteroidaceae	Bacteroides	Bacteroides fluxus
Termite-2_GL0090666	Bacteria	Bacteroidetes	Bacteroidia	Bacteroidales	Bacteroidaceae	Bacteroides	Bacteroides intestinalis
Termite-2_GL0109311	Bacteria	Bacteroidetes	Bacteroidia	Bacteroidales	Porphyromonadaceae	Dysgonomonas
Termite-2_GL0034388	Bacteria	Bacteroidetes	Bacteroidia	Bacteroidales	Porphyromonadaceae	Dysgonomonas	Dysgonomonas gadei
Termite-2_GL0049938	Bacteria	Bacteroidetes	Bacteroidia	Bacteroidales	Porphyromonadaceae	Dysgonomonas	Dysgonomonas gadei
Termite-2_GL0053088	Bacteria	Bacteroidetes	Bacteroidia	Bacteroidales	Porphyromonadaceae	Dysgonomonas	Dysgonomonas gadei
Termite-2_GL0064786	Bacteria	Bacteroidetes	Bacteroidia	Bacteroidales	Porphyromonadaceae	Dysgonomonas	Dysgonomonas gadei
Termite-2_GL0117527	Bacteria	Bacteroidetes	Bacteroidia	Bacteroidales	Porphyromonadaceae	Dysgonomonas	Dysgonomonas gadei
Termite-2_GL0084755	Bacteria	Bacteroidetes	Bacteroidia	Bacteroidales	Porphyromonadaceae	Dysgonomonas	Dysgonomonas gadei
Termite-2_GL0018909	Bacteria	Bacteroidetes	Bacteroidia	Bacteroidales	Porphyromonadaceae	Paludibacter	Paludibacter propionicigenes
Termite-2_GL0106070	Bacteria	Bacteroidetes	Bacteroidia	Bacteroidales	Porphyromonadaceae	Parabacteroides
Termite-2_GL0079206	Bacteria	Bacteroidetes	Bacteroidia	Bacteroidales	Porphyromonadaceae	Parabacteroides
Termite-2_GL0067746	Bacteria	Bacteroidetes	Bacteroidia	Bacteroidales	Porphyromonadaceae	Tannerella	Tannerella forsythia
Termite-2_GL0101048	Bacteria	Bacteroidetes	Bacteroidia	Bacteroidales	Porphyromonadaceae	Tannerella	Tannerella forsythia
Termite-2_GL0046345	Bacteria	Bacteroidetes	Bacteroidia	Bacteroidales
Termite-2_GL0063114	Bacteria	Bacteroidetes	Bacteroidia	Bacteroidales
Termite-2_GL0064466	Bacteria	Bacteroidetes	Bacteroidia	Bacteroidales
Termite-2_GL0081210	Bacteria	Bacteroidetes	Bacteroidia	Bacteroidales
Termite-2_GL0007795	Bacteria	Bacteroidetes	Bacteroidia	Bacteroidales
Termite-2_GL0097402	Bacteria	Bacteroidetes	Bacteroidia	Bacteroidales
Termite-2_GL0103430	Bacteria	Bacteroidetes	Bacteroidia	Bacteroidales
Termite-2_GL0103752	Bacteria	Bacteroidetes	Bacteroidia	Bacteroidales
Termite-2_GL0008786	Bacteria	Bacteroidetes	Bacteroidia	Bacteroidales
Termite-2_GL0109814	Bacteria	Bacteroidetes
Termite-2_GL0048891	Bacteria	Bacteroidetes
Termite-2_GL0103227	Bacteria	Bacteroidetes
Termite-2_GL0053743	Bacteria	Bacteroidetes	Bacteroidia	Bacteroidales	Bacteroidaceae	Bacteroides
Termite-2_GL0056862	Bacteria	Bacteroidetes	Bacteroidia	Bacteroidales	Bacteroidaceae	Bacteroides
Termite-2_GL0073994	Bacteria	Bacteroidetes	Bacteroidia	Bacteroidales	Bacteroidaceae	Bacteroides
Termite-2_GL0039061	Bacteria	Bacteroidetes	Bacteroidia	Bacteroidales	NA	Candidatus Azobacteroides	Candidatus Azobacteroides pseudotrichonymphae
Termite-2_GL0114831	Bacteria	Bacteroidetes	Bacteroidia	Bacteroidales	Porphyromonadaceae	Dysgonomonas
Termite-2_GL0128919	Bacteria	Bacteroidetes	Bacteroidia	Bacteroidales	Porphyromonadaceae	Dysgonomonas
Termite-2_GL0027270	Bacteria	Bacteroidetes	Bacteroidia	Bacteroidales	Porphyromonadaceae	Dysgonomonas
Termite-2_GL0035466	Bacteria	Bacteroidetes	Bacteroidia	Bacteroidales	Porphyromonadaceae	Dysgonomonas
Termite-2_GL0088512	Bacteria	Bacteroidetes	Bacteroidia	Bacteroidales	Porphyromonadaceae	Dysgonomonas
Termite-2_GL0115267	Bacteria	Bacteroidetes	Bacteroidia	Bacteroidales	Porphyromonadaceae	Dysgonomonas	Dysgonomonas gadei
Termite-2_GL0126412	Bacteria	Bacteroidetes	Bacteroidia	Bacteroidales	Porphyromonadaceae	Dysgonomonas	Dysgonomonas gadei
Termite-2_GL0129774	Bacteria	Bacteroidetes	Bacteroidia	Bacteroidales	Porphyromonadaceae	Dysgonomonas	Dysgonomonas gadei
Termite-2_GL0015919	Bacteria	Bacteroidetes	Bacteroidia	Bacteroidales	Porphyromonadaceae	Dysgonomonas	Dysgonomonas gadei
Termite-2_GL0016764	Bacteria	Bacteroidetes	Bacteroidia	Bacteroidales	Porphyromonadaceae	Dysgonomonas	Dysgonomonas gadei
Termite-2_GL0031569	Bacteria	Bacteroidetes	Bacteroidia	Bacteroidales	Porphyromonadaceae	Dysgonomonas	Dysgonomonas gadei
Termite-2_GL0004652	Bacteria	Bacteroidetes	Bacteroidia	Bacteroidales	Porphyromonadaceae	Dysgonomonas	Dysgonomonas gadei
Termite-2_GL0066369	Bacteria	Bacteroidetes	Bacteroidia	Bacteroidales	Porphyromonadaceae	Dysgonomonas	Dysgonomonas gadei
Termite-2_GL0080560	Bacteria	Bacteroidetes	Bacteroidia	Bacteroidales	Porphyromonadaceae	Dysgonomonas	Dysgonomonas gadei
Termite-2_GL0029017	Bacteria	Bacteroidetes	Bacteroidia	Bacteroidales	Porphyromonadaceae	Dysgonomonas	Dysgonomonas mossii
Termite-2_GL0047068	Bacteria	Bacteroidetes	Sphingobacteriia	Sphingobacteriales	Chitinophagaceae	Niastella	Niastella koreensis
Termite-2_GL0053602	Bacteria	Bacteroidetes	Bacteroidia	Bacteroidales	Porphyromonadaceae	Parabacteroides
Termite-2_GL0103090	Bacteria	Bacteroidetes	Bacteroidia	Bacteroidales	Porphyromonadaceae	Parabacteroides
Termite-2_GL0056541	Bacteria	Bacteroidetes	Bacteroidia	Bacteroidales	Porphyromonadaceae	Parabacteroides	Parabacteroides johnsonii
Termite-2_GL0123706	Bacteria	Bacteroidetes	Bacteroidia	Bacteroidales	Prevotellaceae	Prevotella	Prevotella multisaccharivorax
Termite-2_GL0087194	Bacteria	Bacteroidetes	Sphingobacteriia	Sphingobacteriales	Sphingobacteriaceae	Sphingobacterium
Termite-2_GL0114679	Bacteria	Bacteroidetes	Bacteroidia	Bacteroidales	Porphyromonadaceae	Tannerella	Tannerella forsythia
Termite-2_GL0052727	Bacteria	Bacteroidetes	Bacteroidia	Bacteroidales	Porphyromonadaceae	Tannerella	Tannerella forsythia
Termite-2_GL0052728	Bacteria	Bacteroidetes	Bacteroidia	Bacteroidales	Porphyromonadaceae	Tannerella	Tannerella forsythia
Termite-2_GL0062486	Bacteria	Bacteroidetes	Bacteroidia	Bacteroidales	Porphyromonadaceae	Tannerella	Tannerella forsythia
Termite-2_GL0039891	Bacteria	Bacteroidetes	Bacteroidia	Bacteroidales	Porphyromonadaceae
Termite-2_GL0106220	Bacteria	Bacteroidetes	Bacteroidia	Bacteroidales
Termite-2_GL0013508	Bacteria	Bacteroidetes	Bacteroidia	Bacteroidales
Termite-2_GL0017288	Bacteria	Bacteroidetes	Bacteroidia	Bacteroidales
Termite-2_GL0028364	Bacteria	Bacteroidetes	Bacteroidia	Bacteroidales
Termite-2_GL0040935	Bacteria	Bacteroidetes	Bacteroidia	Bacteroidales
Termite-2_GL0049641	Bacteria	Bacteroidetes	Bacteroidia	Bacteroidales
Termite-2_GL0051450	Bacteria	Bacteroidetes	Bacteroidia	Bacteroidales
Termite-2_GL0065474	Bacteria	Bacteroidetes	Bacteroidia	Bacteroidales
Termite-2_GL0066674	Bacteria	Bacteroidetes	Bacteroidia	Bacteroidales
Termite-2_GL0116612	Bacteria	Bacteroidetes
Termite-2_GL0023553	Bacteria	Bacteroidetes
Termite-2_GL0024008	Bacteria	Bacteroidetes
Termite-2_GL0026334	Bacteria	Bacteroidetes
Termite-2_GL0054613	Bacteria	Bacteroidetes
Termite-2_GL0059842	Bacteria	Bacteroidetes
Termite-2_GL0001996	Bacteria	Bacteroidetes	Flavobacteriia	Flavobacteriales	Flavobacteriaceae	Chryseobacterium
Termite-2_GL0032308	Bacteria	Bacteroidetes	Bacteroidia	Bacteroidales	Bacteroidaceae	Bacteroides
Termite-2_GL0049928	Bacteria	Bacteroidetes	Bacteroidia	Bacteroidales	Bacteroidaceae	Bacteroides
Termite-2_GL0073895	Bacteria	Bacteroidetes	Bacteroidia	Bacteroidales	Bacteroidaceae	Bacteroides
Termite-2_GL0002616	Bacteria	Bacteroidetes	Flavobacteriia	Flavobacteriales	Flavobacteriaceae	Chryseobacterium	Chryseobacterium gleum
Termite-2_GL0115693	Bacteria	Bacteroidetes	Cytophagia	Cytophagales	Cytophagaceae	Dyadobacter	Dyadobacter fermentans
Termite-2_GL0124088	Bacteria	Bacteroidetes	Bacteroidia	Bacteroidales	Porphyromonadaceae	Dysgonomonas	Dysgonomonas gadei
Termite-2_GL0018266	Bacteria	Bacteroidetes	Bacteroidia	Bacteroidales	Porphyromonadaceae	Dysgonomonas	Dysgonomonas gadei
Termite-2_GL0000392	Bacteria	Bacteroidetes	Bacteroidia	Bacteroidales	Porphyromonadaceae	Dysgonomonas	Dysgonomonas gadei
Termite-2_GL0088736	Bacteria	Bacteroidetes	Bacteroidia	Bacteroidales	Porphyromonadaceae	Dysgonomonas	Dysgonomonas gadei
Termite-2_GL0040930	Bacteria	Bacteroidetes	Bacteroidia	Bacteroidales	Porphyromonadaceae	Parabacteroides
Termite-2_GL0079845	Bacteria	Bacteroidetes	Bacteroidia	Bacteroidales	Porphyromonadaceae	Parabacteroides
Termite-2_GL0090325	Bacteria	Bacteroidetes	Bacteroidia	Bacteroidales	Porphyromonadaceae	Parabacteroides
Termite-2_GL0115235	Bacteria	Bacteroidetes	Bacteroidia	Bacteroidales	Porphyromonadaceae	Parabacteroides	Parabacteroides merdae
Termite-2_GL0042815	Bacteria	Bacteroidetes	Bacteroidia	Bacteroidales	Prevotellaceae	Prevotella	Prevotella copri
Termite-2_GL0054240	Bacteria	Bacteroidetes	Bacteroidia	Bacteroidales	Porphyromonadaceae	Tannerella	Tannerella forsythia
Termite-2_GL0058401	Bacteria	Bacteroidetes	Bacteroidia	Bacteroidales	Porphyromonadaceae	Tannerella	Tannerella forsythia
Termite-2_GL0064030	Bacteria	Bacteroidetes	Bacteroidia	Bacteroidales	Porphyromonadaceae	Tannerella	Tannerella forsythia
Termite-2_GL0047933	Bacteria	Bacteroidetes	Bacteroidia	Bacteroidales	Porphyromonadaceae
Termite-2_GL0118419	Bacteria	Bacteroidetes	Bacteroidia	Bacteroidales
Termite-2_GL0032517	Bacteria	Bacteroidetes	Bacteroidia	Bacteroidales
Termite-2_GL0040268	Bacteria	Bacteroidetes	Bacteroidia	Bacteroidales
Termite-2_GL0061986	Bacteria	Bacteroidetes	Bacteroidia	Bacteroidales
Termite-2_GL0070551	Bacteria	Bacteroidetes	Bacteroidia	Bacteroidales
Termite-2_GL0075805	Bacteria	Bacteroidetes	Bacteroidia	Bacteroidales
Termite-2_GL0082309	Bacteria	Bacteroidetes	Bacteroidia	Bacteroidales
Termite-2_GL0100831	Bacteria	Bacteroidetes	Bacteroidia	Bacteroidales
Termite-2_GL0041691	Bacteria	Bacteroidetes
Termite-2_GL0075661	Bacteria	Bacteroidetes
Termite-2_GL0117386	Bacteria	Bacteroidetes	Bacteroidia	Bacteroidales	Porphyromonadaceae	Paludibacter	Paludibacter propionicigenes
Termite-2_GL0088478	Bacteria	Bacteroidetes	Bacteroidia	Bacteroidales	Bacteroidaceae	Bacteroides	Bacteroides coprophilus
Termite-2_GL0001660	Bacteria	Bacteroidetes	Bacteroidia	Bacteroidales	NA	Candidatus Azobacteroides	Candidatus Azobacteroides pseudotrichonymphae
Termite-2_GL0090379	Bacteria	Bacteroidetes	Bacteroidia	Bacteroidales	Porphyromonadaceae	Dysgonomonas
Termite-2_GL0005057	Bacteria	Bacteroidetes	Bacteroidia	Bacteroidales	Porphyromonadaceae	Dysgonomonas	Dysgonomonas gadei
Termite-2_GL0039548	Bacteria	Bacteroidetes	Bacteroidia	Bacteroidales	Porphyromonadaceae	Parabacteroides
Termite-2_GL0028615	Bacteria	Bacteroidetes	Bacteroidia	Bacteroidales	Porphyromonadaceae	Parabacteroides	Parabacteroides merdae
Termite-2_GL0106813	Bacteria	Bacteroidetes	Bacteroidia	Bacteroidales
Termite-2_GL0024546	Bacteria	Bacteroidetes	Bacteroidia	Bacteroidales
Termite-2_GL0002560	Bacteria	Bacteroidetes	Bacteroidia	Bacteroidales
Termite-2_GL0075678	Bacteria	Bacteroidetes
Termite-2_GL0066620	Bacteria	Bacteroidetes	Bacteroidia	Bacteroidales	Bacteroidaceae	Bacteroides	Bacteroides clarus
Termite-2_GL0034419	Bacteria	Bacteroidetes	Flavobacteriia	Flavobacteriales	Flavobacteriaceae	Flavobacterium
Termite-2_GL0113071	Bacteria	Bacteroidetes	Bacteroidia	Bacteroidales	Bacteroidaceae	Bacteroides
Termite-2_GL0093335	Bacteria	Bacteroidetes	Bacteroidia	Bacteroidales	Bacteroidaceae	Bacteroides
Termite-2_GL0003216	Bacteria	Bacteroidetes	Flavobacteriia	Flavobacteriales	Flavobacteriaceae	Chryseobacterium	Chryseobacterium gleum
Termite-2_GL0045810	Bacteria	Bacteroidetes	Sphingobacteriia	Sphingobacteriales
Termite-2_GL0091018	Bacteria	Bacteroidetes	Bacteroidia	Bacteroidales	Rikenellaceae	Alistipes
Termite-2_GL0012249	Bacteria	Bacteroidetes	Bacteroidia	Bacteroidales	Bacteroidaceae	Bacteroides
Termite-2_GL0015265	Bacteria	Bacteroidetes	Bacteroidia	Bacteroidales	Bacteroidaceae	Bacteroides
Termite-2_GL0091800	Bacteria	Bacteroidetes	Bacteroidia	Bacteroidales	Bacteroidaceae	Bacteroides
Termite-2_GL0096371	Bacteria	Bacteroidetes	Bacteroidia	Bacteroidales	Bacteroidaceae	Bacteroides	Bacteroides faecis
Termite-2_GL0100687	Bacteria	Bacteroidetes	Bacteroidia	Bacteroidales	Bacteroidaceae	Bacteroides	Bacteroides intestinalis
Termite-2_GL0016427	Bacteria	Bacteroidetes	Bacteroidia	Bacteroidales	NA	Candidatus Azobacteroides	Candidatus Azobacteroides pseudotrichonymphae
Termite-2_GL0029781	Bacteria	Bacteroidetes	Bacteroidia	Bacteroidales	NA	Candidatus Azobacteroides	Candidatus Azobacteroides pseudotrichonymphae
Termite-2_GL0071571	Bacteria	Bacteroidetes	Bacteroidia	Bacteroidales	NA	Candidatus Azobacteroides	Candidatus Azobacteroides pseudotrichonymphae
Termite-2_GL0071572	Bacteria	Bacteroidetes	Bacteroidia	Bacteroidales	NA	Candidatus Azobacteroides	Candidatus Azobacteroides pseudotrichonymphae
Termite-2_GL0084555	Bacteria	Bacteroidetes	Bacteroidia	Bacteroidales	NA	Candidatus Azobacteroides	Candidatus Azobacteroides pseudotrichonymphae
Termite-2_GL0088999	Bacteria	Bacteroidetes	Bacteroidia	Bacteroidales	NA	Candidatus Azobacteroides	Candidatus Azobacteroides pseudotrichonymphae
Termite-2_GL0089000	Bacteria	Bacteroidetes	Bacteroidia	Bacteroidales	NA	Candidatus Azobacteroides	Candidatus Azobacteroides pseudotrichonymphae
Termite-2_GL0096799	Bacteria	Bacteroidetes	Bacteroidia	Bacteroidales	NA	Candidatus Azobacteroides	Candidatus Azobacteroides pseudotrichonymphae
Termite-2_GL0031970	Bacteria	Bacteroidetes	Flavobacteriia	Flavobacteriales	Flavobacteriaceae	Chryseobacterium
Termite-2_GL0110037	Bacteria	Bacteroidetes	Bacteroidia	Bacteroidales	Porphyromonadaceae	Dysgonomonas
Termite-2_GL0053472	Bacteria	Bacteroidetes	Bacteroidia	Bacteroidales	Porphyromonadaceae	Dysgonomonas
Termite-2_GL0085908	Bacteria	Bacteroidetes	Bacteroidia	Bacteroidales	Porphyromonadaceae	Dysgonomonas
Termite-2_GL0107926	Bacteria	Bacteroidetes	Bacteroidia	Bacteroidales	Porphyromonadaceae	Dysgonomonas	Dysgonomonas gadei
Termite-2_GL0112815	Bacteria	Bacteroidetes	Bacteroidia	Bacteroidales	Porphyromonadaceae	Dysgonomonas	Dysgonomonas gadei
Termite-2_GL0113707	Bacteria	Bacteroidetes	Bacteroidia	Bacteroidales	Porphyromonadaceae	Dysgonomonas	Dysgonomonas gadei
Termite-2_GL0130192	Bacteria	Bacteroidetes	Bacteroidia	Bacteroidales	Porphyromonadaceae	Dysgonomonas	Dysgonomonas gadei
Termite-2_GL0011555	Bacteria	Bacteroidetes	Bacteroidia	Bacteroidales	Porphyromonadaceae	Dysgonomonas	Dysgonomonas gadei
Termite-2_GL0012000	Bacteria	Bacteroidetes	Bacteroidia	Bacteroidales	Porphyromonadaceae	Dysgonomonas	Dysgonomonas gadei
Termite-2_GL0001875	Bacteria	Bacteroidetes	Bacteroidia	Bacteroidales	Porphyromonadaceae	Dysgonomonas	Dysgonomonas gadei
Termite-2_GL0033201	Bacteria	Bacteroidetes	Bacteroidia	Bacteroidales	Porphyromonadaceae	Dysgonomonas	Dysgonomonas gadei
Termite-2_GL0036344	Bacteria	Bacteroidetes	Bacteroidia	Bacteroidales	Porphyromonadaceae	Dysgonomonas	Dysgonomonas gadei
Termite-2_GL0043345	Bacteria	Bacteroidetes	Bacteroidia	Bacteroidales	Porphyromonadaceae	Dysgonomonas	Dysgonomonas gadei
Termite-2_GL0044090	Bacteria	Bacteroidetes	Bacteroidia	Bacteroidales	Porphyromonadaceae	Dysgonomonas	Dysgonomonas gadei
Termite-2_GL0050618	Bacteria	Bacteroidetes	Bacteroidia	Bacteroidales	Porphyromonadaceae	Dysgonomonas	Dysgonomonas gadei
Termite-2_GL0051423	Bacteria	Bacteroidetes	Bacteroidia	Bacteroidales	Porphyromonadaceae	Dysgonomonas	Dysgonomonas gadei
[truncated: 98,342 more rows]

## Sheet: Table S3
Table S3. The composition and diversity of free-living archaea in the gut of termite C. gestroi harvested in Ha Noi, Vietnam
Gene code	Kingdom	Phyla	Class	Order	Family	Genus	Species
Termite-2_GL0018748	Archaea	Euryarchaeota	Methanomicrobia						Class	Gene number	%		Family	Gene number	%		Genus	Gene number	%		Species	Gene number	%
Termite-2_GL0055035	Archaea	Crenarchaeota	Thermoprotei				Methanobacteriota		Methanobacteria	325	60.9756		Methanobacteriaceae	309	57.9737		Methanobrevibacter	182	34.1463		Methanobrevibacter smithii	83	15.5722
Termite-2_GL0048122	Archaea	Euryarchaeota	Methanomicrobia						Methanomicrobia	108	20.2627		Methanosarcinaceae	38	7.12946		Methanobacterium	50	9.38086		Methanobrevibacter ruminantium	72	13.5084
Termite-2_GL0023024	Archaea	Euryarchaeota	Methanomicrobia						Halobacteria	19	3.56473		Halobacteriaceae	19	3.56473		Methanosarcina	30	5.62852		Methanospirillum hungatei	14	2.62664
Termite-2_GL0062718	Archaea	Crenarchaeota	Thermoprotei						Thermococci	18	3.37711		Thermococcaceae	18	3.37711		Methanothermobacter	26	4.87805		Methanosarcina acetivorans	12	2.25141
Termite-2_GL0124260	Archaea	Euryarchaeota	Methanomicrobia						Thermoprotei	9	1.68856		Methanomicrobiaceae	16	3.00188		Methanosaeta	14	2.62664		Methanothermus fervidus	10	1.87617
Termite-2_GL0044720	Archaea	Euryarchaeota	Methanomicrobia						Methanococci	8	1.50094		Methanosaetaceae	14	2.62664		Methanospirillum	14	2.62664		Methanofollis liminatans	9	1.68856
Termite-2_GL0103179	Archaea	Euryarchaeota	Methanomicrobia						Parvarchaeia	8	1.50094		Methanospirillaceae	14	2.62664		Thermococcus	10	1.87617		Methanosaeta concilii	8	1.50094
Termite-2_GL0127292	Archaea	Crenarchaeota	Thermoprotei						Archaeoglobi	4	0.750469		Methanothermaceae	10	1.87617		Methanothermus	10	1.87617		Candidatus Parvarchaeum acidophilus	8	1.50094
Termite-2_GL0016274	Archaea	Euryarchaeota	Methanobacteria	Methanobacteriales	Methanobacteriaceae				Nanohaloarchaea	2	0.375235		Methanocellaceae	9	1.68856		Methanocella	9	1.68856		Methanosarcina barkeri	6	1.1257
Termite-2_GL0110718	Archaea	Euryarchaeota	Methanobacteria	Methanobacteriales	Methanobacteriaceae				Nitrososphaeria	2	0.375235		Parvarchaeaceae	8	1.50094		Methanofollis	9	1.68856		Thermococcus barophilus	6	1.1257
Termite-2_GL0020148	Archaea	Euryarchaeota	Methanobacteria	Methanobacteriales	Methanobacteriaceae				Methanopyri	1	0.187617		Methanocorpusculaceae	5	0.938086		Candidatus Parvarchaeum	8	1.50094		Methanococcoides burtonii	5	0.938086
Termite-2_GL0115284	Archaea	Euryarchaeota	Methanobacteria	Methanobacteriales	Methanobacteriaceae				Thermoplasmata	1	0.187617		Methanocaldococcaceae	4	0.750469		Pyrococcus	5	0.938086		Methanocorpusculum labreanum	5	0.938086
Termite-2_GL0022371	Archaea	Euryarchaeota	Methanobacteria	Methanobacteriales	Methanobacteriaceae				Korarchaeia	1	0.187617		Archaeoglobaceae	4	0.750469		Methanoplanus	5	0.938086		Methanocella paludicola	4	0.750469
Termite-2_GL0037176	Archaea	Euryarchaeota	Methanobacteria	Methanobacteriales	Methanobacteriaceae				Unclassified	27	5.06567		Methanococcaceae	4	0.750469		Methanococcoides	5	0.938086		Methanosarcina mazei	4	0.750469
Termite-2_GL0039326	Archaea	Euryarchaeota	Methanobacteria	Methanobacteriales	Methanobacteriaceae								Cenarchaeaceae	3	0.562852		Methanocorpusculum	5	0.938086		Methanosphaera stadtmanae	4	0.750469
Termite-2_GL0055383	Archaea	Euryarchaeota	Methanobacteria	Methanobacteriales	Methanobacteriaceae				Total	533	100		Desulfurococcaceae	2	0.375235		Archaeoglobus	4	0.750469		Halopiger xanaduensis	3	0.562852
Termite-2_GL0070045	Archaea	Euryarchaeota	Methanobacteria	Methanobacteriales	Methanobacteriaceae								Nanohalarchaeaceae	2	0.375235		Methanococcus	4	0.750469		Haloterrigena turkmenica	3	0.562852
Termite-2_GL0036776	Archaea	Euryarchaeota	Methanobacteria	Methanobacteriales	Methanobacteriaceae								Sulfolobaceae	2	0.375235		Methanosphaera	4	0.750469		Methanocella arvoryzae	3	0.562852
Termite-2_GL0002075	Archaea	Euryarchaeota	Methanobacteria	Methanobacteriales	Methanobacteriaceae								Thermoproteaceae	2	0.375235		Halopiger	3	0.562852		Methanoplanus limicola	3	0.562852
Termite-2_GL0020647	Archaea	Euryarchaeota	Methanobacteria	Methanobacteriales	Methanobacteriaceae								Methanoregulaceae	2	0.375235		Haloterrigena	3	0.562852		Methanosaeta harundinacea	3	0.562852
Termite-2_GL0019072	Archaea	Euryarchaeota	Thermococci	Thermococcales	Thermococcaceae								Methanopyraceae	1	0.187617		Natronobacterium	3	0.562852		Methanothermobacter marburgensis	3	0.562852
Termite-2_GL0061204	Archaea	Euryarchaeota	Methanobacteria	Methanobacteriales	Methanobacteriaceae								Thermoplasmataceae	1	0.187617		Cenarchaeum	3	0.562852		Methanothermobacter thermautotrophicus	3	0.562852
Termite-2_GL0128584	Archaea	Euryarchaeota	Halobacteria	Halobacteriales	Halobacteriaceae								Nitrosopumilaceae	1	0.187617		Methanocaldococcus	2	0.375235		Natronobacterium gregoryi	3	0.562852
Termite-2_GL0121841	Archaea	Euryarchaeota	Methanobacteria	Methanobacteriales	Methanobacteriaceae								Korarchaeaceae	1	0.187617		Haladaptatus	2	0.375235		Cenarchaeum symbiosum	3	0.562852
Termite-2_GL0111611	Archaea	Euryarchaeota	Methanobacteria	Methanobacteriales	Methanobacteriaceae								Unclassified	44	8.25516		Methanoculleus	2	0.375235		Archaeoglobus fulgidus	2	0.375235
Termite-2_GL0108235	Archaea	Euryarchaeota	Methanobacteria	Methanobacteriales	Methanobacteriaceae												Natrinema	2	0.375235		Archaeoglobus profundus	2	0.375235
Termite-2_GL0000988	Archaea	Euryarchaeota	Methanobacteria	Methanobacteriales	Methanobacteriaceae								Total	533	100		Halorhabdus	1	0.187617		Haladaptatus paucihalophilus	2	0.375235
Termite-2_GL0019211	Archaea	Euryarchaeota	Methanococci	Methanococcales	Methanocaldococcaceae												Candidatus Nanosalina	1	0.187617		Methanocella conradii	2	0.375235
Termite-2_GL0040233	Archaea	Euryarchaeota	Methanobacteria	Methanobacteriales	Methanobacteriaceae												Candidatus Nanosalinarum	1	0.187617		Methanococcus maripaludis	2	0.375235
Termite-2_GL0018701	Archaea	Euryarchaeota	Methanobacteria	Methanobacteriales	Methanobacteriaceae												Acidianus	1	0.187617		Methanosaeta thermophila	2	0.375235
Termite-2_GL0100975	Archaea	Euryarchaeota	Methanobacteria	Methanobacteriales	Methanobacteriaceae												Caldivirga	1	0.187617		Natrinema pellirubrum	2	0.375235
Termite-2_GL0115806	Archaea	Euryarchaeota	Methanobacteria	Methanobacteriales	Methanobacteriaceae												Halalkalicoccus	1	0.187617		Pyrococcus horikoshii	2	0.375235
Termite-2_GL0102255	Archaea	Euryarchaeota	Methanobacteria	Methanobacteriales	Methanobacteriaceae												Halorubrum	1	0.187617		Methanobacteriota	1	0.187617
Termite-2_GL0017660	Archaea	Euryarchaeota	Methanobacteria	Methanobacteriales	Methanobacteriaceae												Methanohalobium	1	0.187617		Acidianus hospitalis	1	0.187617
Termite-2_GL0118608	Archaea	Euryarchaeota	Methanobacteria	Methanobacteriales	Methanobacteriaceae												Methanopyrus	1	0.187617		Caldivirga maquilingensis	1	0.187617
Termite-2_GL0001408	Archaea	Euryarchaeota	Methanobacteria	Methanobacteriales	Methanobacteriaceae												Methanoregula	1	0.187617		Halalkalicoccus jeotgali	1	0.187617
Termite-2_GL0108104	Archaea	Euryarchaeota	Methanobacteria	Methanobacteriales	Methanobacteriaceae												Methanosalsum	1	0.187617		Halorubrum lacusprofundi	1	0.187617
Termite-2_GL0013395	Archaea	Euryarchaeota	Methanobacteria	Methanobacteriales	Methanobacteriaceae												Methanosphaerula	1	0.187617		Methanococcus vannielii	1	0.187617
Termite-2_GL0042846	Archaea	Euryarchaeota	Methanobacteria	Methanobacteriales	Methanobacteriaceae												Methanotorris	1	0.187617		Methanococcus voltae	1	0.187617
Termite-2_GL0079463	Archaea	Euryarchaeota	Methanobacteria	Methanobacteriales	Methanobacteriaceae												Natrialba	1	0.187617		Methanoculleus bourgensis	1	0.187617
Termite-2_GL0125190	Archaea	Euryarchaeota	Methanobacteria	Methanobacteriales	Methanobacteriaceae												Sulfolobus	1	0.187617		Methanoculleus marisnigri	1	0.187617
Termite-2_GL0046900	Archaea	Euryarchaeota	Methanobacteria	Methanobacteriales	Methanobacteriaceae												Thermogladius	1	0.187617		Methanohalobium evestigatum	1	0.187617
Termite-2_GL0046901	Archaea	Euryarchaeota	Methanobacteria	Methanobacteriales	Methanobacteriaceae												Thermoplasma	1	0.187617		Methanoplanus petrolearius	1	0.187617
Termite-2_GL0086741	Archaea	Euryarchaeota	Methanobacteria	Methanobacteriales	Methanobacteriaceae												Vulcanisaeta	1	0.187617		Methanopyrus kandleri	1	0.187617
Termite-2_GL0037398	Archaea	Euryarchaeota	Methanobacteria	Methanobacteriales	Methanobacteriaceae												Nitrosopumilus	1	0.187617		Methanoregula boonei	1	0.187617
Termite-2_GL0031691	Archaea	Euryarchaeota	Methanobacteria	Methanobacteriales	Methanobacteriaceae												Aciduliprofundum	1	0.187617		Methanosalsum zhilinae	1	0.187617
Termite-2_GL0010350	Archaea	Euryarchaeota	Halobacteria	Halobacteriales	Halobacteriaceae												Candidatus Korarchaeum	1	0.187617		Methanosphaerula palustris	1	0.187617
Termite-2_GL0025075	Archaea	Euryarchaeota	Methanobacteria	Methanobacteriales	Methanobacteriaceae												Unclassified	98	18.3865		Methanotorris igneus	1	0.187617
Termite-2_GL0066956	Archaea	Euryarchaeota	Methanomicrobia	Methanosarcinales	Methanosarcinaceae												Total	533	100		Natrialba magadii	1	0.187617
Termite-2_GL0096062	Archaea	Euryarchaeota	Methanobacteria	Methanobacteriales	Methanobacteriaceae																Sulfolobus tokodaii	1	0.187617
Termite-2_GL0022751	Archaea	Crenarchaeota	Thermoprotei	Desulfurococcales	Desulfurococcaceae																Thermococcus sibiricus	1	0.187617
Termite-2_GL0117410	Archaea	Euryarchaeota	Methanobacteria	Methanobacteriales	Methanobacteriaceae																Thermogladius cellulolyticus	1	0.187617
Termite-2_GL0120203	Archaea	Euryarchaeota	Methanobacteria	Methanobacteriales	Methanobacteriaceae																Thermoplasma volcanium	1	0.187617
Termite-2_GL0122296	Archaea	Euryarchaeota	Methanobacteria	Methanobacteriales	Methanobacteriaceae																Vulcanisaeta distributa	1	0.187617
Termite-2_GL0020312	Archaea	Euryarchaeota	Methanobacteria	Methanobacteriales	Methanobacteriaceae																Nitrosopumilus maritimus	1	0.187617
Termite-2_GL0032701	Archaea	Euryarchaeota	Methanobacteria	Methanobacteriales	Methanobacteriaceae																Aciduliprofundum boonei	1	0.187617
Termite-2_GL0037397	Archaea	Euryarchaeota	Methanobacteria	Methanobacteriales	Methanobacteriaceae																Candidatus Korarchaeum cryptofilum	1	0.187617
Termite-2_GL0077240	Archaea	Euryarchaeota	Methanobacteria	Methanobacteriales	Methanobacteriaceae																Unclassified	215	40.3377
Termite-2_GL0079552	Archaea	Euryarchaeota	Methanobacteria	Methanobacteriales	Methanobacteriaceae																Total	533	100
Termite-2_GL0086740	Archaea	Euryarchaeota	Methanobacteria	Methanobacteriales	Methanobacteriaceae
Termite-2_GL0008953	Archaea	Euryarchaeota	Methanobacteria	Methanobacteriales	Methanobacteriaceae
Termite-2_GL0116314	Archaea	Euryarchaeota	Thermococci	Thermococcales	Thermococcaceae
Termite-2_GL0097245	Archaea	Euryarchaeota	Thermococci	Thermococcales	Thermococcaceae
Termite-2_GL0069193	Archaea	Euryarchaeota	Methanobacteria	Methanobacteriales	Methanobacteriaceae	Methanobacterium
Termite-2_GL0054890	Archaea	Euryarchaeota	Methanomicrobia	Methanosarcinales	Methanosarcinaceae	Methanosarcina
Termite-2_GL0016841	Archaea	Euryarchaeota	Methanobacteria	Methanobacteriales	Methanobacteriaceae	Methanobacterium
Termite-2_GL0016842	Archaea	Euryarchaeota	Methanobacteria	Methanobacteriales	Methanobacteriaceae	Methanobacterium
Termite-2_GL0022643	Archaea	Euryarchaeota	Methanobacteria	Methanobacteriales	Methanobacteriaceae	Methanobacterium
Termite-2_GL0040201	Archaea	Euryarchaeota	Methanobacteria	Methanobacteriales	Methanobacteriaceae	Methanobacterium
Termite-2_GL0074648	Archaea	Euryarchaeota	Methanobacteria	Methanobacteriales	Methanobacteriaceae	Methanobacterium
Termite-2_GL0083891	Archaea	Euryarchaeota	Methanobacteria	Methanobacteriales	Methanobacteriaceae	Methanobrevibacter
Termite-2_GL0021581	Archaea	Euryarchaeota	Methanobacteria	Methanobacteriales	Methanobacteriaceae	Methanobrevibacter
Termite-2_GL0130774	Archaea	Euryarchaeota	Methanobacteria	Methanobacteriales	Methanobacteriaceae	Methanobrevibacter
Termite-2_GL0112163	Archaea	Euryarchaeota	Methanobacteria	Methanobacteriales	Methanobacteriaceae	Methanobacterium
Termite-2_GL0099101	Archaea	Euryarchaeota	Methanobacteria	Methanobacteriales	Methanobacteriaceae	Methanobacterium
Termite-2_GL0065108	Archaea	Euryarchaeota	Methanobacteria	Methanobacteriales	Methanobacteriaceae	Methanobrevibacter
Termite-2_GL0036539	Archaea	Euryarchaeota	Methanobacteria	Methanobacteriales	Methanobacteriaceae	Methanobrevibacter
Termite-2_GL0055382	Archaea	Euryarchaeota	Methanobacteria	Methanobacteriales	Methanobacteriaceae	Methanothermobacter
Termite-2_GL0063699	Archaea	Euryarchaeota	Methanobacteria	Methanobacteriales	Methanobacteriaceae	Methanobacterium
Termite-2_GL0019036	Archaea	Euryarchaeota	Methanobacteria	Methanobacteriales	Methanobacteriaceae	Methanothermobacter
Termite-2_GL0014955	Archaea	Euryarchaeota	Methanococci	Methanococcales	Methanocaldococcaceae	Methanocaldococcus
Termite-2_GL0030051	Archaea	Euryarchaeota	Methanobacteria	Methanobacteriales	Methanobacteriaceae	Methanothermobacter
Termite-2_GL0040461	Archaea	Euryarchaeota	Methanobacteria	Methanobacteriales	Methanobacteriaceae	Methanobacterium
Termite-2_GL0020648	Archaea	Euryarchaeota	Methanobacteria	Methanobacteriales	Methanobacteriaceae	Methanobacterium
Termite-2_GL0109821	Archaea	Euryarchaeota	Methanobacteria	Methanobacteriales	Methanobacteriaceae	Methanobrevibacter
Termite-2_GL0076629	Archaea	Euryarchaeota	Methanobacteria	Methanobacteriales	Methanobacteriaceae	Methanobacterium
Termite-2_GL0067545	Archaea	Euryarchaeota	Thermococci	Thermococcales	Thermococcaceae	Thermococcus
Termite-2_GL0076448	Archaea	Euryarchaeota	Thermococci	Thermococcales	Thermococcaceae	Thermococcus
Termite-2_GL0102721	Archaea	Euryarchaeota	Methanobacteria	Methanobacteriales	Methanobacteriaceae	Methanobrevibacter
Termite-2_GL0071850	Archaea	Euryarchaeota	Halobacteria	Halobacteriales	Halobacteriaceae	Halorhabdus
Termite-2_GL0042112	Archaea	Euryarchaeota	Methanobacteria	Methanobacteriales	Methanobacteriaceae	Methanobrevibacter
Termite-2_GL0057690	Archaea	Euryarchaeota	Methanobacteria	Methanobacteriales	Methanobacteriaceae	Methanobacterium
Termite-2_GL0125863	Archaea	Euryarchaeota	Methanobacteria	Methanobacteriales	Methanobacteriaceae	Methanobacterium
Termite-2_GL0096064	Archaea	Euryarchaeota	Methanobacteria	Methanobacteriales	Methanobacteriaceae	Methanothermobacter
Termite-2_GL0024791	Archaea	Euryarchaeota	Methanobacteria	Methanobacteriales	Methanobacteriaceae	Methanobacterium
Termite-2_GL0052724	Archaea	Euryarchaeota	Methanobacteria	Methanobacteriales	Methanobacteriaceae	Methanobacterium
Termite-2_GL0096976	Archaea	Euryarchaeota	Methanobacteria	Methanobacteriales	Methanobacteriaceae	Methanobacterium
Termite-2_GL0050422	Archaea	Euryarchaeota	Methanobacteria	Methanobacteriales	Methanobacteriaceae	Methanobacterium
Termite-2_GL0052723	Archaea	Euryarchaeota	Methanobacteria	Methanobacteriales	Methanobacteriaceae	Methanobrevibacter
Termite-2_GL0093831	Archaea	Euryarchaeota	Methanobacteria	Methanobacteriales	Methanobacteriaceae	Methanobrevibacter
Termite-2_GL0123261	Archaea	Euryarchaeota	Methanobacteria	Methanobacteriales	Methanobacteriaceae	Methanobacterium
Termite-2_GL0008511	Archaea	Euryarchaeota	Methanobacteria	Methanobacteriales	Methanobacteriaceae	Methanobacterium
Termite-2_GL0074974	Archaea	Euryarchaeota	Methanobacteria	Methanobacteriales	Methanobacteriaceae	Methanothermobacter
Termite-2_GL0004551	Archaea	Euryarchaeota	Methanobacteria	Methanobacteriales	Methanobacteriaceae	Methanothermobacter
Termite-2_GL0063108	Archaea	Euryarchaeota	Methanobacteria	Methanobacteriales	Methanobacteriaceae	Methanobrevibacter
Termite-2_GL0086257	Archaea	Euryarchaeota	Methanobacteria	Methanobacteriales	Methanobacteriaceae	Methanothermobacter
Termite-2_GL0095689	Archaea	Euryarchaeota	Methanobacteria	Methanobacteriales	Methanobacteriaceae	Methanobacterium
Termite-2_GL0120983	Archaea	Euryarchaeota	Methanobacteria	Methanobacteriales	Methanobacteriaceae	Methanobrevibacter
Termite-2_GL0107215	Archaea	Euryarchaeota	Methanobacteria	Methanobacteriales	Methanobacteriaceae	Methanobrevibacter
Termite-2_GL0029701	Archaea	Euryarchaeota	Methanomicrobia	Methanosarcinales	Methanosarcinaceae	Methanosarcina
Termite-2_GL0093085	Archaea	Euryarchaeota	Methanobacteria	Methanobacteriales	Methanobacteriaceae	Methanobacterium
Termite-2_GL0122156	Archaea	Euryarchaeota	Methanobacteria	Methanobacteriales	Methanobacteriaceae	Methanobrevibacter
Termite-2_GL0059959	Archaea	Euryarchaeota	Methanobacteria	Methanobacteriales	Methanobacteriaceae	Methanobacterium
Termite-2_GL0097629	Archaea	Euryarchaeota	Methanobacteria	Methanobacteriales	Methanobacteriaceae	Methanothermobacter
Termite-2_GL0004806	Archaea	Euryarchaeota	Methanobacteria	Methanobacteriales	Methanobacteriaceae	Methanobacterium
Termite-2_GL0044795	Archaea	Euryarchaeota	Methanobacteria	Methanobacteriales	Methanobacteriaceae	Methanothermobacter
Termite-2_GL0004807	Archaea	Euryarchaeota	Methanobacteria	Methanobacteriales	Methanobacteriaceae	Methanobrevibacter
Termite-2_GL0100292	Archaea	Euryarchaeota	Methanobacteria	Methanobacteriales	Methanobacteriaceae	Methanobrevibacter
Termite-2_GL0120566	Archaea	Euryarchaeota	Methanobacteria	Methanobacteriales	Methanobacteriaceae	Methanobrevibacter
Termite-2_GL0078555	Archaea	Euryarchaeota	Methanobacteria	Methanobacteriales	Methanobacteriaceae	Methanobacterium
Termite-2_GL0125191	Archaea	Euryarchaeota	Methanobacteria	Methanobacteriales	Methanobacteriaceae	Methanothermobacter
Termite-2_GL0008170	Archaea	Euryarchaeota	Methanobacteria	Methanobacteriales	Methanobacteriaceae	Methanobrevibacter
Termite-2_GL0061461	Archaea	Euryarchaeota	Methanobacteria	Methanobacteriales	Methanobacteriaceae	Methanobacterium
Termite-2_GL0039822	Archaea	Euryarchaeota	Methanobacteria	Methanobacteriales	Methanobacteriaceae	Methanobacterium
Termite-2_GL0012061	Archaea	Euryarchaeota	Methanobacteria	Methanobacteriales	Methanobacteriaceae	Methanothermobacter
Termite-2_GL0012060	Archaea	Euryarchaeota	Methanobacteria	Methanobacteriales	Methanobacteriaceae	Methanothermobacter
Termite-2_GL0097470	Archaea	Euryarchaeota	Methanobacteria	Methanobacteriales	Methanobacteriaceae	Methanobrevibacter
Termite-2_GL0078928	Archaea	Euryarchaeota	Methanobacteria	Methanobacteriales	Methanobacteriaceae	Methanothermobacter
Termite-2_GL0009024	Archaea	Euryarchaeota	Methanobacteria	Methanobacteriales	Methanobacteriaceae	Methanobrevibacter
Termite-2_GL0101147	Archaea	Euryarchaeota	Thermococci	Thermococcales	Thermococcaceae	Thermococcus
Termite-2_GL0037284	Archaea	Euryarchaeota	Methanomicrobia	Methanosarcinales	Methanosarcinaceae	Methanosarcina
Termite-2_GL0088429	Archaea	Euryarchaeota	Methanobacteria	Methanobacteriales	Methanobacteriaceae	Methanobrevibacter
Termite-2_GL0075536	Archaea	Euryarchaeota	Methanobacteria	Methanobacteriales	Methanobacteriaceae	Methanobacterium
Termite-2_GL0070263	Archaea	Euryarchaeota	Methanobacteria	Methanobacteriales	Methanobacteriaceae	Methanobacterium
Termite-2_GL0122002	Archaea	Euryarchaeota	Methanobacteria	Methanobacteriales	Methanobacteriaceae	Methanobacterium
Termite-2_GL0041521	Archaea	Euryarchaeota	Methanobacteria	Methanobacteriales	Methanobacteriaceae	Methanobacterium
Termite-2_GL0094746	Archaea	Euryarchaeota	Methanobacteria	Methanobacteriales	Methanobacteriaceae	Methanothermobacter
Termite-2_GL0071447	Archaea	Euryarchaeota	Methanobacteria	Methanobacteriales	Methanobacteriaceae	Methanothermobacter
Termite-2_GL0125029	Archaea	Euryarchaeota	Methanobacteria	Methanobacteriales	Methanobacteriaceae	Methanobacterium
Termite-2_GL0100354	Archaea	Euryarchaeota	Methanobacteria	Methanobacteriales	Methanobacteriaceae	Methanobacterium
Termite-2_GL0079240	Archaea	Euryarchaeota	Methanobacteria	Methanobacteriales	Methanobacteriaceae	Methanobacterium
Termite-2_GL0051186	Archaea	Euryarchaeota	Methanobacteria	Methanobacteriales	Methanobacteriaceae	Methanothermobacter
Termite-2_GL0002990	Archaea	Euryarchaeota	Methanobacteria	Methanobacteriales	Methanobacteriaceae	Methanobacterium
Termite-2_GL0046720	Archaea	Euryarchaeota	Methanobacteria	Methanobacteriales	Methanobacteriaceae	Methanobacterium
Termite-2_GL0111166	Archaea	Euryarchaeota	Thermococci	Thermococcales	Thermococcaceae	Pyrococcus
Termite-2_GL0083007	Archaea	Euryarchaeota	Methanobacteria	Methanobacteriales	Methanobacteriaceae	Methanobrevibacter
Termite-2_GL0071660	Archaea	Euryarchaeota	Methanobacteria	Methanobacteriales	Methanobacteriaceae	Methanothermobacter
Termite-2_GL0044260	Archaea	Euryarchaeota	Thermococci	Thermococcales	Thermococcaceae	Pyrococcus
Termite-2_GL0106608	Archaea	Euryarchaeota	Methanococci	Methanococcales	Methanocaldococcaceae	Methanocaldococcus
Termite-2_GL0063668	Archaea	Euryarchaeota	Methanobacteria	Methanobacteriales	Methanobacteriaceae	Methanobacterium
Termite-2_GL0085226	Archaea	Euryarchaeota	Methanobacteria	Methanobacteriales	Methanobacteriaceae	Methanothermobacter
Termite-2_GL0054058	Archaea	Euryarchaeota	Nanohaloarchaea	Nanohalarchaeales	Nanohalarchaeaceae	Candidatus Nanosalina
Termite-2_GL0080977	Archaea	Euryarchaeota	Nanohaloarchaea	Nanohalarchaeales	Nanohalarchaeaceae	Candidatus Nanosalinarum
Termite-2_GL0105190	Archaea	Euryarchaeota	Methanobacteria	Methanobacteriales	Methanobacteriaceae	Methanobacterium
Termite-2_GL0115115	Archaea	Euryarchaeota	Methanobacteria	Methanobacteriales	Methanobacteriaceae	Methanobacterium
Termite-2_GL0115762	Archaea	Euryarchaeota	Methanobacteria	Methanobacteriales	Methanobacteriaceae	Methanobacterium
Termite-2_GL0121477	Archaea	Euryarchaeota	Methanobacteria	Methanobacteriales	Methanobacteriaceae	Methanobacterium
Termite-2_GL0011184	Archaea	Euryarchaeota	Methanobacteria	Methanobacteriales	Methanobacteriaceae	Methanobacterium
Termite-2_GL0014754	Archaea	Euryarchaeota	Methanobacteria	Methanobacteriales	Methanobacteriaceae	Methanobacterium
Termite-2_GL0018679	Archaea	Euryarchaeota	Methanobacteria	Methanobacteriales	Methanobacteriaceae	Methanobacterium
Termite-2_GL0020110	Archaea	Euryarchaeota	Methanobacteria	Methanobacteriales	Methanobacteriaceae	Methanobacterium
Termite-2_GL0021239	Archaea	Euryarchaeota	Methanobacteria	Methanobacteriales	Methanobacteriaceae	Methanobacterium
Termite-2_GL0031474	Archaea	Euryarchaeota	Methanobacteria	Methanobacteriales	Methanobacteriaceae	Methanobacterium
Termite-2_GL0044308	Archaea	Euryarchaeota	Methanobacteria	Methanobacteriales	Methanobacteriaceae	Methanobacterium
Termite-2_GL0070223	Archaea	Euryarchaeota	Methanobacteria	Methanobacteriales	Methanobacteriaceae	Methanobacterium
Termite-2_GL0101176	Archaea	Euryarchaeota	Methanobacteria	Methanobacteriales	Methanobacteriaceae	Methanobacterium
Termite-2_GL0035519	Archaea	Euryarchaeota	Methanobacteria	Methanobacteriales	Methanobacteriaceae	Methanobrevibacter
Termite-2_GL0042948	Archaea	Euryarchaeota	Methanobacteria	Methanobacteriales	Methanobacteriaceae	Methanobrevibacter
Termite-2_GL0083008	Archaea	Euryarchaeota	Methanobacteria	Methanobacteriales	Methanobacteriaceae	Methanobrevibacter
Termite-2_GL0086154	Archaea	Euryarchaeota	Methanobacteria	Methanobacteriales	Methanobacteriaceae	Methanobrevibacter
Termite-2_GL0102071	Archaea	Euryarchaeota	Methanobacteria	Methanobacteriales	Methanobacteriaceae	Methanobrevibacter
Termite-2_GL0055520	Archaea	Euryarchaeota	Methanomicrobia	Methanomicrobiales	Methanomicrobiaceae	Methanoplanus
Termite-2_GL0020448	Archaea	Euryarchaeota	Methanomicrobia	Methanosarcinales	Methanosaetaceae	Methanosaeta
Termite-2_GL0117466	Archaea	Euryarchaeota	Methanomicrobia	Methanosarcinales	Methanosarcinaceae	Methanosarcina
Termite-2_GL0011474	Archaea	Euryarchaeota	Methanomicrobia	Methanosarcinales	Methanosarcinaceae	Methanosarcina
Termite-2_GL0019374	Archaea	Euryarchaeota	Methanomicrobia	Methanosarcinales	Methanosarcinaceae	Methanosarcina
Termite-2_GL0047617	Archaea	Euryarchaeota	Methanomicrobia	Methanosarcinales	Methanosarcinaceae	Methanosarcina
Termite-2_GL0071197	Archaea	Euryarchaeota	Methanomicrobia	Methanosarcinales	Methanosarcinaceae	Methanosarcina
Termite-2_GL0040234	Archaea	Euryarchaeota	Methanobacteria	Methanobacteriales	Methanobacteriaceae	Methanothermobacter
Termite-2_GL0094088	Archaea	Euryarchaeota	Methanobacteria	Methanobacteriales	Methanobacteriaceae	Methanothermobacter
Termite-2_GL0056584	Archaea	Euryarchaeota	Thermococci	Thermococcales	Thermococcaceae	Pyrococcus
Termite-2_GL0043385	Archaea	Euryarchaeota	Methanomicrobia	Methanomicrobiales
Termite-2_GL0045079	Archaea	Euryarchaeota	Methanobacteria	Methanobacteriales
Termite-2_GL0099803	Archaea	Euryarchaeota	Methanobacteria	Methanobacteriales
Termite-2_GL0105575	Archaea	Euryarchaeota	Methanomicrobia	Methanosarcinales
Termite-2_GL0053804	Archaea	Euryarchaeota	Methanomicrobia	Methanomicrobiales
Termite-2_GL0117083	Archaea	Thaumarchaeota	Nitrososphaeria	Nitrosopumilales
Termite-2_GL0051204	Archaea	Euryarchaeota	Methanobacteria	Methanobacteriales
Termite-2_GL0057769	Archaea	Euryarchaeota	Methanobacteria	Methanobacteriales
Termite-2_GL0080163	Archaea	Euryarchaeota	Methanobacteria	Methanobacteriales
Termite-2_GL0008203	Archaea	Euryarchaeota	Methanobacteria	Methanobacteriales
Termite-2_GL0065794	Archaea	Euryarchaeota	Methanomicrobia	Methanomicrobiales
Termite-2_GL0129629	Archaea	Euryarchaeota
Termite-2_GL0032300	Archaea	Euryarchaeota
Termite-2_GL0059936	Archaea	Euryarchaeota
Termite-2_GL0111610	Archaea	Euryarchaeota
Termite-2_GL0060827	Archaea	Euryarchaeota
Termite-2_GL0062944	Archaea	Euryarchaeota
Termite-2_GL0025074	Archaea	Euryarchaeota
Termite-2_GL0048062	Archaea	Euryarchaeota
Termite-2_GL0002413	Archaea	Crenarchaeota	Thermoprotei	Sulfolobales	Sulfolobaceae	Acidianus	Acidianus hospitalis
Termite-2_GL0112985	Archaea	Euryarchaeota	Archaeoglobi	Archaeoglobales	Archaeoglobaceae	Archaeoglobus	Archaeoglobus fulgidus
Termite-2_GL0072774	Archaea	Euryarchaeota	Archaeoglobi	Archaeoglobales	Archaeoglobaceae	Archaeoglobus	Archaeoglobus fulgidus
Termite-2_GL0081211	Archaea	Euryarchaeota	Archaeoglobi	Archaeoglobales	Archaeoglobaceae	Archaeoglobus	Archaeoglobus profundus
Termite-2_GL0008818	Archaea	Euryarchaeota	Archaeoglobi	Archaeoglobales	Archaeoglobaceae	Archaeoglobus	Archaeoglobus profundus
Termite-2_GL0110981	Archaea	Crenarchaeota	Thermoprotei	Thermoproteales	Thermoproteaceae	Caldivirga	Caldivirga maquilingensis
Termite-2_GL0109684	Archaea	Euryarchaeota	Halobacteria	Halobacteriales	Halobacteriaceae	Haladaptatus	Haladaptatus paucihalophilus
Termite-2_GL0092237	Archaea	Euryarchaeota	Halobacteria	Halobacteriales	Halobacteriaceae	Haladaptatus	Haladaptatus paucihalophilus
Termite-2_GL0055736	Archaea	Euryarchaeota	Halobacteria	Halobacteriales	Halobacteriaceae	Halalkalicoccus	Halalkalicoccus jeotgali
Termite-2_GL0031237	Archaea	Euryarchaeota	Halobacteria	Halobacteriales	Halobacteriaceae	Halopiger	Halopiger xanaduensis
Termite-2_GL0067772	Archaea	Euryarchaeota	Halobacteria	Halobacteriales	Halobacteriaceae	Halopiger	Halopiger xanaduensis
Termite-2_GL0086775	Archaea	Euryarchaeota	Halobacteria	Halobacteriales	Halobacteriaceae	Halopiger	Halopiger xanaduensis
Termite-2_GL0119567	Archaea	Euryarchaeota	Halobacteria	Halobacteriales	Halobacteriaceae	Halorubrum	Halorubrum lacusprofundi
Termite-2_GL0074805	Archaea	Euryarchaeota	Halobacteria	Halobacteriales	Halobacteriaceae	Haloterrigena	Haloterrigena turkmenica
Termite-2_GL0107654	Archaea	Euryarchaeota	Halobacteria	Halobacteriales	Halobacteriaceae	Haloterrigena	Haloterrigena turkmenica
Termite-2_GL0041593	Archaea	Euryarchaeota	Halobacteria	Halobacteriales	Halobacteriaceae	Haloterrigena	Haloterrigena turkmenica
Termite-2_GL0010849	Archaea	Euryarchaeota	Methanobacteria	Methanobacteriales	Methanobacteriaceae	Methanobrevibacter	Methanobrevibacter ruminantium
Termite-2_GL0000966	Archaea	Euryarchaeota	Methanobacteria	Methanobacteriales	Methanobacteriaceae	Methanobrevibacter	Methanobrevibacter ruminantium
Termite-2_GL0062210	Archaea	Euryarchaeota	Methanobacteria	Methanobacteriales	Methanobacteriaceae	Methanobrevibacter	Methanobrevibacter ruminantium
Termite-2_GL0111139	Archaea	Euryarchaeota	Methanobacteria	Methanobacteriales	Methanobacteriaceae	Methanobrevibacter	Methanobrevibacter ruminantium
Termite-2_GL0129829	Archaea	Euryarchaeota	Methanobacteria	Methanobacteriales	Methanobacteriaceae	Methanobrevibacter	Methanobrevibacter ruminantium
Termite-2_GL0111949	Archaea	Euryarchaeota	Methanobacteria	Methanobacteriales	Methanobacteriaceae	Methanobrevibacter	Methanobrevibacter ruminantium
Termite-2_GL0079139	Archaea	Euryarchaeota	Methanobacteria	Methanobacteriales	Methanobacteriaceae	Methanobrevibacter	Methanobrevibacter ruminantium
Termite-2_GL0036540	Archaea	Euryarchaeota	Methanobacteria	Methanobacteriales	Methanobacteriaceae	Methanobrevibacter	Methanobrevibacter ruminantium
Termite-2_GL0055654	Archaea	Euryarchaeota	Methanobacteria	Methanobacteriales	Methanobacteriaceae	Methanobrevibacter	Methanobrevibacter ruminantium
Termite-2_GL0096063	Archaea	Euryarchaeota	Methanobacteria	Methanobacteriales	Methanobacteriaceae	Methanobrevibacter	Methanobrevibacter ruminantium
Termite-2_GL0073537	Archaea	Euryarchaeota	Methanobacteria	Methanobacteriales	Methanobacteriaceae	Methanobrevibacter	Methanobrevibacter ruminantium
Termite-2_GL0050932	Archaea	Euryarchaeota	Methanobacteria	Methanobacteriales	Methanobacteriaceae	Methanobrevibacter	Methanobrevibacter ruminantium
Termite-2_GL0099474	Archaea	Euryarchaeota	Methanobacteria	Methanobacteriales	Methanobacteriaceae	Methanobrevibacter	Methanobrevibacter ruminantium
Termite-2_GL0089045	Archaea	Euryarchaeota	Methanobacteria	Methanobacteriales	Methanobacteriaceae	Methanobrevibacter	Methanobrevibacter ruminantium
Termite-2_GL0078312	Archaea	Euryarchaeota	Methanobacteria	Methanobacteriales	Methanobacteriaceae	Methanobrevibacter	Methanobrevibacter ruminantium
Termite-2_GL0126282	Archaea	Euryarchaeota	Methanobacteria	Methanobacteriales	Methanobacteriaceae	Methanobrevibacter	Methanobrevibacter ruminantium
Termite-2_GL0035329	Archaea	Euryarchaeota	Methanobacteria	Methanobacteriales	Methanobacteriaceae	Methanobrevibacter	Methanobrevibacter ruminantium
Termite-2_GL0100976	Archaea	Euryarchaeota	Methanobacteria	Methanobacteriales	Methanobacteriaceae	Methanobrevibacter	Methanobrevibacter ruminantium
Termite-2_GL0066786	Archaea	Euryarchaeota	Methanobacteria	Methanobacteriales	Methanobacteriaceae	Methanobrevibacter	Methanobrevibacter ruminantium
Termite-2_GL0078598	Archaea	Euryarchaeota	Methanobacteria	Methanobacteriales	Methanobacteriaceae	Methanobrevibacter	Methanobrevibacter ruminantium
Termite-2_GL0018746	Archaea	Euryarchaeota	Methanobacteria	Methanobacteriales	Methanobacteriaceae	Methanobrevibacter	Methanobrevibacter ruminantium
Termite-2_GL0017661	Archaea	Euryarchaeota	Methanobacteria	Methanobacteriales	Methanobacteriaceae	Methanobrevibacter	Methanobrevibacter ruminantium
Termite-2_GL0066107	Archaea	Euryarchaeota	Methanobacteria	Methanobacteriales	Methanobacteriaceae	Methanobrevibacter	Methanobrevibacter ruminantium
Termite-2_GL0009047	Archaea	Euryarchaeota	Methanobacteria	Methanobacteriales	Methanobacteriaceae	Methanobrevibacter	Methanobrevibacter ruminantium
Termite-2_GL0094050	Archaea	Euryarchaeota	Methanobacteria	Methanobacteriales	Methanobacteriaceae	Methanobrevibacter	Methanobrevibacter ruminantium
Termite-2_GL0100466	Archaea	Euryarchaeota	Methanobacteria	Methanobacteriales	Methanobacteriaceae	Methanobrevibacter	Methanobrevibacter ruminantium
Termite-2_GL0021582	Archaea	Euryarchaeota	Methanobacteria	Methanobacteriales	Methanobacteriaceae	Methanobrevibacter	Methanobrevibacter ruminantium
Termite-2_GL0119701	Archaea	Euryarchaeota	Methanobacteria	Methanobacteriales	Methanobacteriaceae	Methanobrevibacter	Methanobrevibacter ruminantium
Termite-2_GL0042685	Archaea	Euryarchaeota	Methanobacteria	Methanobacteriales	Methanobacteriaceae	Methanobrevibacter	Methanobrevibacter ruminantium
Termite-2_GL0048477	Archaea	Euryarchaeota	Methanobacteria	Methanobacteriales	Methanobacteriaceae	Methanobrevibacter	Methanobrevibacter ruminantium
Termite-2_GL0009756	Archaea	Euryarchaeota	Methanobacteria	Methanobacteriales	Methanobacteriaceae	Methanobrevibacter	Methanobrevibacter ruminantium
Termite-2_GL0109970	Archaea	Euryarchaeota	Methanobacteria	Methanobacteriales	Methanobacteriaceae	Methanobrevibacter	Methanobrevibacter ruminantium
Termite-2_GL0125192	Archaea	Euryarchaeota	Methanobacteria	Methanobacteriales	Methanobacteriaceae	Methanobrevibacter	Methanobrevibacter ruminantium
Termite-2_GL0012062	Archaea	Euryarchaeota	Methanobacteria	Methanobacteriales	Methanobacteriaceae	Methanobrevibacter	Methanobrevibacter ruminantium
Termite-2_GL0001756	Archaea	Euryarchaeota	Methanobacteria	Methanobacteriales	Methanobacteriaceae	Methanobrevibacter	Methanobrevibacter ruminantium
Termite-2_GL0013291	Archaea	Euryarchaeota	Methanobacteria	Methanobacteriales	Methanobacteriaceae	Methanobrevibacter	Methanobrevibacter ruminantium
Termite-2_GL0110496	Archaea	Euryarchaeota	Methanobacteria	Methanobacteriales	Methanobacteriaceae	Methanobrevibacter	Methanobrevibacter ruminantium
Termite-2_GL0020970	Archaea	Euryarchaeota	Methanobacteria	Methanobacteriales	Methanobacteriaceae	Methanobrevibacter	Methanobrevibacter ruminantium
Termite-2_GL0088667	Archaea	Euryarchaeota	Methanobacteria	Methanobacteriales	Methanobacteriaceae	Methanobrevibacter	Methanobrevibacter ruminantium
Termite-2_GL0101584	Archaea	Euryarchaeota	Methanobacteria	Methanobacteriales	Methanobacteriaceae	Methanobrevibacter	Methanobrevibacter ruminantium
Termite-2_GL0027176	Archaea	Euryarchaeota	Methanobacteria	Methanobacteriales	Methanobacteriaceae	Methanobrevibacter	Methanobrevibacter ruminantium
Termite-2_GL0004974	Archaea	Euryarchaeota	Methanobacteria	Methanobacteriales	Methanobacteriaceae	Methanobrevibacter	Methanobrevibacter ruminantium
Termite-2_GL0114672	Archaea	Euryarchaeota	Methanobacteria	Methanobacteriales	Methanobacteriaceae	Methanobrevibacter	Methanobrevibacter ruminantium
Termite-2_GL0040830	Archaea	Euryarchaeota	Methanobacteria	Methanobacteriales	Methanobacteriaceae	Methanobrevibacter	Methanobrevibacter ruminantium
Termite-2_GL0062211	Archaea	Euryarchaeota	Methanobacteria	Methanobacteriales	Methanobacteriaceae	Methanobrevibacter	Methanobrevibacter ruminantium
Termite-2_GL0017475	Archaea	Euryarchaeota	Methanobacteria	Methanobacteriales	Methanobacteriaceae	Methanobrevibacter	Methanobrevibacter ruminantium
Termite-2_GL0031084	Archaea	Euryarchaeota	Methanobacteria	Methanobacteriales	Methanobacteriaceae	Methanobrevibacter	Methanobrevibacter ruminantium
Termite-2_GL0118814	Archaea	Euryarchaeota	Methanobacteria	Methanobacteriales	Methanobacteriaceae	Methanobrevibacter	Methanobrevibacter ruminantium
Termite-2_GL0081345	Archaea	Euryarchaeota	Methanobacteria	Methanobacteriales	Methanobacteriaceae	Methanobrevibacter	Methanobrevibacter ruminantium
Termite-2_GL0037335	Archaea	Euryarchaeota	Methanobacteria	Methanobacteriales	Methanobacteriaceae	Methanobrevibacter	Methanobrevibacter ruminantium
Termite-2_GL0066396	Archaea	Euryarchaeota	Methanobacteria	Methanobacteriales	Methanobacteriaceae	Methanobrevibacter	Methanobrevibacter ruminantium
Termite-2_GL0095980	Archaea	Euryarchaeota	Methanobacteria	Methanobacteriales	Methanobacteriaceae	Methanobrevibacter	Methanobrevibacter ruminantium
Termite-2_GL0010435	Archaea	Euryarchaeota	Methanobacteria	Methanobacteriales	Methanobacteriaceae	Methanobrevibacter	Methanobrevibacter ruminantium
Termite-2_GL0128760	Archaea	Euryarchaeota	Methanobacteria	Methanobacteriales	Methanobacteriaceae	Methanobrevibacter	Methanobrevibacter ruminantium
Termite-2_GL0000254	Archaea	Euryarchaeota	Methanobacteria	Methanobacteriales	Methanobacteriaceae	Methanobrevibacter	Methanobrevibacter ruminantium
Termite-2_GL0049175	Archaea	Euryarchaeota	Methanobacteria	Methanobacteriales	Methanobacteriaceae	Methanobrevibacter	Methanobrevibacter ruminantium
Termite-2_GL0115497	Archaea	Euryarchaeota	Methanobacteria	Methanobacteriales	Methanobacteriaceae	Methanobrevibacter	Methanobrevibacter ruminantium
Termite-2_GL0129172	Archaea	Euryarchaeota	Methanobacteria	Methanobacteriales	Methanobacteriaceae	Methanobrevibacter	Methanobrevibacter ruminantium
Termite-2_GL0001903	Archaea	Euryarchaeota	Methanobacteria	Methanobacteriales	Methanobacteriaceae	Methanobrevibacter	Methanobrevibacter ruminantium
Termite-2_GL0031347	Archaea	Euryarchaeota	Methanobacteria	Methanobacteriales	Methanobacteriaceae	Methanobrevibacter	Methanobrevibacter ruminantium
Termite-2_GL0033834	Archaea	Euryarchaeota	Methanobacteria	Methanobacteriales	Methanobacteriaceae	Methanobrevibacter	Methanobrevibacter ruminantium
Termite-2_GL0044495	Archaea	Euryarchaeota	Methanobacteria	Methanobacteriales	Methanobacteriaceae	Methanobrevibacter	Methanobrevibacter ruminantium
Termite-2_GL0058566	Archaea	Euryarchaeota	Methanobacteria	Methanobacteriales	Methanobacteriaceae	Methanobrevibacter	Methanobrevibacter ruminantium
Termite-2_GL0059355	Archaea	Euryarchaeota	Methanobacteria	Methanobacteriales	Methanobacteriaceae	Methanobrevibacter	Methanobrevibacter ruminantium
Termite-2_GL0059493	Archaea	Euryarchaeota	Methanobacteria	Methanobacteriales	Methanobacteriaceae	Methanobrevibacter	Methanobrevibacter ruminantium
Termite-2_GL0062448	Archaea	Euryarchaeota	Methanobacteria	Methanobacteriales	Methanobacteriaceae	Methanobrevibacter	Methanobrevibacter ruminantium
Termite-2_GL0062853	Archaea	Euryarchaeota	Methanobacteria	Methanobacteriales	Methanobacteriaceae	Methanobrevibacter	Methanobrevibacter ruminantium
Termite-2_GL0065695	Archaea	Euryarchaeota	Methanobacteria	Methanobacteriales	Methanobacteriaceae	Methanobrevibacter	Methanobrevibacter ruminantium
Termite-2_GL0070747	Archaea	Euryarchaeota	Methanobacteria	Methanobacteriales	Methanobacteriaceae	Methanobrevibacter	Methanobrevibacter ruminantium
Termite-2_GL0071254	Archaea	Euryarchaeota	Methanobacteria	Methanobacteriales	Methanobacteriaceae	Methanobrevibacter	Methanobrevibacter ruminantium
Termite-2_GL0081139	Archaea	Euryarchaeota	Methanobacteria	Methanobacteriales	Methanobacteriaceae	Methanobrevibacter	Methanobrevibacter ruminantium
Termite-2_GL0096568	Archaea	Euryarchaeota	Methanobacteria	Methanobacteriales	Methanobacteriaceae	Methanobrevibacter	Methanobrevibacter ruminantium
Termite-2_GL0122357	Archaea	Euryarchaeota	Methanobacteria	Methanobacteriales	Methanobacteriaceae	Methanobrevibacter	Methanobrevibacter smithii
Termite-2_GL0004306	Archaea	Euryarchaeota	Methanobacteria	Methanobacteriales	Methanobacteriaceae	Methanobrevibacter	Methanobrevibacter smithii
Termite-2_GL0084407	Archaea	Euryarchaeota	Methanobacteria	Methanobacteriales	Methanobacteriaceae	Methanobrevibacter	Methanobrevibacter smithii
Termite-2_GL0092197	Archaea	Euryarchaeota	Methanobacteria	Methanobacteriales	Methanobacteriaceae	Methanobrevibacter	Methanobrevibacter smithii
Termite-2_GL0038552	Archaea	Euryarchaeota	Methanobacteria	Methanobacteriales	Methanobacteriaceae	Methanobrevibacter	Methanobrevibacter smithii
Termite-2_GL0060898	Archaea	Euryarchaeota	Methanobacteria	Methanobacteriales	Methanobacteriaceae	Methanobrevibacter	Methanobrevibacter smithii
Termite-2_GL0082770	Archaea	Euryarchaeota	Methanobacteria	Methanobacteriales	Methanobacteriaceae	Methanobrevibacter	Methanobrevibacter smithii
Termite-2_GL0131075	Archaea	Euryarchaeota	Methanobacteria	Methanobacteriales	Methanobacteriaceae	Methanobrevibacter	Methanobrevibacter smithii
Termite-2_GL0016476	Archaea	Euryarchaeota	Methanobacteria	Methanobacteriales	Methanobacteriaceae	Methanobrevibacter	Methanobrevibacter smithii
Termite-2_GL0045536	Archaea	Euryarchaeota	Methanobacteria	Methanobacteriales	Methanobacteriaceae	Methanobrevibacter	Methanobrevibacter smithii
Termite-2_GL0032196	Archaea	Euryarchaeota	Methanobacteria	Methanobacteriales	Methanobacteriaceae	Methanobrevibacter	Methanobrevibacter smithii
Termite-2_GL0056127	Archaea	Euryarchaeota	Methanobacteria	Methanobacteriales	Methanobacteriaceae	Methanobrevibacter	Methanobrevibacter smithii
Termite-2_GL0026051	Archaea	Euryarchaeota	Methanobacteria	Methanobacteriales	Methanobacteriaceae	Methanobrevibacter	Methanobrevibacter smithii
Termite-2_GL0039231	Archaea	Euryarchaeota	Methanobacteria	Methanobacteriales	Methanobacteriaceae	Methanobrevibacter	Methanobrevibacter smithii
Termite-2_GL0031993	Archaea	Euryarchaeota	Methanobacteria	Methanobacteriales	Methanobacteriaceae	Methanobrevibacter	Methanobrevibacter smithii
Termite-2_GL0083956	Archaea	Euryarchaeota	Methanobacteria	Methanobacteriales	Methanobacteriaceae	Methanobrevibacter	Methanobrevibacter smithii
Termite-2_GL0108236	Archaea	Euryarchaeota	Methanobacteria	Methanobacteriales	Methanobacteriaceae	Methanobrevibacter	Methanobrevibacter smithii
Termite-2_GL0065977	Archaea	Euryarchaeota	Methanobacteria	Methanobacteriales	Methanobacteriaceae	Methanobrevibacter	Methanobrevibacter smithii
Termite-2_GL0039445	Archaea	Euryarchaeota	Methanobacteria	Methanobacteriales	Methanobacteriaceae	Methanobrevibacter	Methanobrevibacter smithii
Termite-2_GL0086590	Archaea	Euryarchaeota	Methanobacteria	Methanobacteriales	Methanobacteriaceae	Methanobrevibacter	Methanobrevibacter smithii
Termite-2_GL0103609	Archaea	Euryarchaeota	Methanobacteria	Methanobacteriales	Methanobacteriaceae	Methanobrevibacter	Methanobrevibacter smithii
Termite-2_GL0052755	Archaea	Euryarchaeota	Methanobacteria	Methanobacteriales	Methanobacteriaceae	Methanobrevibacter	Methanobrevibacter smithii
Termite-2_GL0046696	Archaea	Euryarchaeota	Methanobacteria	Methanobacteriales	Methanobacteriaceae	Methanobrevibacter	Methanobrevibacter smithii
Termite-2_GL0038400	Archaea	Euryarchaeota	Methanobacteria	Methanobacteriales	Methanobacteriaceae	Methanobrevibacter	Methanobrevibacter smithii
Termite-2_GL0072531	Archaea	Euryarchaeota	Methanobacteria	Methanobacteriales	Methanobacteriaceae	Methanobrevibacter	Methanobrevibacter smithii
Termite-2_GL0031155	Archaea	Euryarchaeota	Methanobacteria	Methanobacteriales	Methanobacteriaceae	Methanobrevibacter	Methanobrevibacter smithii
Termite-2_GL0005920	Archaea	Euryarchaeota	Methanobacteria	Methanobacteriales	Methanobacteriaceae	Methanobrevibacter	Methanobrevibacter smithii
Termite-2_GL0050619	Archaea	Euryarchaeota	Methanobacteria	Methanobacteriales	Methanobacteriaceae	Methanobrevibacter	Methanobrevibacter smithii
Termite-2_GL0108695	Archaea	Euryarchaeota	Methanobacteria	Methanobacteriales	Methanobacteriaceae	Methanobrevibacter	Methanobrevibacter smithii
Termite-2_GL0010172	Archaea	Euryarchaeota	Methanobacteria	Methanobacteriales	Methanobacteriaceae	Methanobrevibacter	Methanobrevibacter smithii
Termite-2_GL0131263	Archaea	Euryarchaeota	Methanobacteria	Methanobacteriales	Methanobacteriaceae	Methanobrevibacter	Methanobrevibacter smithii
Termite-2_GL0021438	Archaea	Euryarchaeota	Methanobacteria	Methanobacteriales	Methanobacteriaceae	Methanobrevibacter	Methanobrevibacter smithii
Termite-2_GL0013394	Archaea	Euryarchaeota	Methanobacteria	Methanobacteriales	Methanobacteriaceae	Methanobrevibacter	Methanobrevibacter smithii
Termite-2_GL0086560	Archaea	Euryarchaeota	Methanobacteria	Methanobacteriales	Methanobacteriaceae	Methanobrevibacter	Methanobrevibacter smithii
Termite-2_GL0010379	Archaea	Euryarchaeota	Methanobacteria	Methanobacteriales	Methanobacteriaceae	Methanobrevibacter	Methanobrevibacter smithii
Termite-2_GL0008952	Archaea	Euryarchaeota	Methanobacteria	Methanobacteriales	Methanobacteriaceae	Methanobrevibacter	Methanobrevibacter smithii
Termite-2_GL0018747	Archaea	Euryarchaeota	Methanobacteria	Methanobacteriales	Methanobacteriaceae	Methanobrevibacter	Methanobrevibacter smithii
Termite-2_GL0065992	Archaea	Euryarchaeota	Methanobacteria	Methanobacteriales	Methanobacteriaceae	Methanobrevibacter	Methanobrevibacter smithii
Termite-2_GL0072530	Archaea	Euryarchaeota	Methanobacteria	Methanobacteriales	Methanobacteriaceae	Methanobrevibacter	Methanobrevibacter smithii
Termite-2_GL0099797	Archaea	Euryarchaeota	Methanobacteria	Methanobacteriales	Methanobacteriaceae	Methanobrevibacter	Methanobrevibacter smithii
Termite-2_GL0119933	Archaea	Euryarchaeota	Methanobacteria	Methanobacteriales	Methanobacteriaceae	Methanobrevibacter	Methanobrevibacter smithii
Termite-2_GL0032470	Archaea	Euryarchaeota	Methanobacteria	Methanobacteriales	Methanobacteriaceae	Methanobrevibacter	Methanobrevibacter smithii
Termite-2_GL0062177	Archaea	Euryarchaeota	Methanobacteria	Methanobacteriales	Methanobacteriaceae	Methanobrevibacter	Methanobrevibacter smithii
Termite-2_GL0094388	Archaea	Euryarchaeota	Methanobacteria	Methanobacteriales	Methanobacteriaceae	Methanobrevibacter	Methanobrevibacter smithii
Termite-2_GL0100527	Archaea	Euryarchaeota	Methanobacteria	Methanobacteriales	Methanobacteriaceae	Methanobrevibacter	Methanobrevibacter smithii
Termite-2_GL0108993	Archaea	Euryarchaeota	Methanobacteria	Methanobacteriales	Methanobacteriaceae	Methanobrevibacter	Methanobrevibacter smithii
Termite-2_GL0076952	Archaea	Euryarchaeota	Methanobacteria	Methanobacteriales	Methanobacteriaceae	Methanobrevibacter	Methanobrevibacter smithii
Termite-2_GL0128487	Archaea	Euryarchaeota	Methanobacteria	Methanobacteriales	Methanobacteriaceae	Methanobrevibacter	Methanobrevibacter smithii
Termite-2_GL0041520	Archaea	Euryarchaeota	Methanobacteria	Methanobacteriales	Methanobacteriaceae	Methanobrevibacter	Methanobrevibacter smithii
Termite-2_GL0090523	Archaea	Euryarchaeota	Methanobacteria	Methanobacteriales	Methanobacteriaceae	Methanobrevibacter	Methanobrevibacter smithii
Termite-2_GL0079871	Archaea	Euryarchaeota	Methanobacteria	Methanobacteriales	Methanobacteriaceae	Methanobrevibacter	Methanobrevibacter smithii
Termite-2_GL0069755	Archaea	Euryarchaeota	Methanobacteria	Methanobacteriales	Methanobacteriaceae	Methanobrevibacter	Methanobrevibacter smithii
Termite-2_GL0039441	Archaea	Euryarchaeota	Methanobacteria	Methanobacteriales	Methanobacteriaceae	Methanobrevibacter	Methanobrevibacter smithii
Termite-2_GL0106476	Archaea	Euryarchaeota	Methanobacteria	Methanobacteriales	Methanobacteriaceae	Methanobrevibacter	Methanobrevibacter smithii
Termite-2_GL0110168	Archaea	Euryarchaeota	Methanobacteria	Methanobacteriales	Methanobacteriaceae	Methanobrevibacter	Methanobrevibacter smithii
Termite-2_GL0047011	Archaea	Euryarchaeota	Methanobacteria	Methanobacteriales	Methanobacteriaceae	Methanobrevibacter	Methanobrevibacter smithii
Termite-2_GL0031348	Archaea	Euryarchaeota	Methanobacteria	Methanobacteriales	Methanobacteriaceae	Methanobrevibacter	Methanobrevibacter smithii
Termite-2_GL0028165	Archaea	Euryarchaeota	Methanobacteria	Methanobacteriales	Methanobacteriaceae	Methanobrevibacter	Methanobrevibacter smithii
Termite-2_GL0032864	Archaea	Euryarchaeota	Methanobacteria	Methanobacteriales	Methanobacteriaceae	Methanobrevibacter	Methanobrevibacter smithii
Termite-2_GL0082519	Archaea	Euryarchaeota	Methanobacteria	Methanobacteriales	Methanobacteriaceae	Methanobrevibacter	Methanobrevibacter smithii
Termite-2_GL0023047	Archaea	Euryarchaeota	Methanobacteria	Methanobacteriales	Methanobacteriaceae	Methanobrevibacter	Methanobrevibacter smithii
Termite-2_GL0051798	Archaea	Euryarchaeota	Methanobacteria	Methanobacteriales	Methanobacteriaceae	Methanobrevibacter	Methanobrevibacter smithii
Termite-2_GL0089242	Archaea	Euryarchaeota	Methanobacteria	Methanobacteriales	Methanobacteriaceae	Methanobrevibacter	Methanobrevibacter smithii
Termite-2_GL0093832	Archaea	Euryarchaeota	Methanobacteria	Methanobacteriales	Methanobacteriaceae	Methanobrevibacter	Methanobrevibacter smithii
Termite-2_GL0095609	Archaea	Euryarchaeota	Methanobacteria	Methanobacteriales	Methanobacteriaceae	Methanobrevibacter	Methanobrevibacter smithii
Termite-2_GL0123623	Archaea	Euryarchaeota	Methanobacteria	Methanobacteriales	Methanobacteriaceae	Methanobrevibacter	Methanobrevibacter smithii
Termite-2_GL0012054	Archaea	Euryarchaeota	Methanobacteria	Methanobacteriales	Methanobacteriaceae	Methanobrevibacter	Methanobrevibacter smithii
Termite-2_GL0019731	Archaea	Euryarchaeota	Methanobacteria	Methanobacteriales	Methanobacteriaceae	Methanobrevibacter	Methanobrevibacter smithii
Termite-2_GL0024279	Archaea	Euryarchaeota	Methanobacteria	Methanobacteriales	Methanobacteriaceae	Methanobrevibacter	Methanobrevibacter smithii
Termite-2_GL0045401	Archaea	Euryarchaeota	Methanobacteria	Methanobacteriales	Methanobacteriaceae	Methanobrevibacter	Methanobrevibacter smithii
Termite-2_GL0050674	Archaea	Euryarchaeota	Methanobacteria	Methanobacteriales	Methanobacteriaceae	Methanobrevibacter	Methanobrevibacter smithii
Termite-2_GL0052246	Archaea	Euryarchaeota	Methanobacteria	Methanobacteriales	Methanobacteriaceae	Methanobrevibacter	Methanobrevibacter smithii
Termite-2_GL0056128	Archaea	Euryarchaeota	Methanobacteria	Methanobacteriales	Methanobacteriaceae	Methanobrevibacter	Methanobrevibacter smithii
Termite-2_GL0065783	Archaea	Euryarchaeota	Methanobacteria	Methanobacteriales	Methanobacteriaceae	Methanobrevibacter	Methanobrevibacter smithii
Termite-2_GL0066643	Archaea	Euryarchaeota	Methanobacteria	Methanobacteriales	Methanobacteriaceae	Methanobrevibacter	Methanobrevibacter smithii
Termite-2_GL0079464	Archaea	Euryarchaeota	Methanobacteria	Methanobacteriales	Methanobacteriaceae	Methanobrevibacter	Methanobrevibacter smithii
Termite-2_GL0082462	Archaea	Euryarchaeota	Methanobacteria	Methanobacteriales	Methanobacteriaceae	Methanobrevibacter	Methanobrevibacter smithii
Termite-2_GL0082803	Archaea	Euryarchaeota	Methanobacteria	Methanobacteriales	Methanobacteriaceae	Methanobrevibacter	Methanobrevibacter smithii
Termite-2_GL0086531	Archaea	Euryarchaeota	Methanobacteria	Methanobacteriales	Methanobacteriaceae	Methanobrevibacter	Methanobrevibacter smithii
Termite-2_GL0088259	Archaea	Euryarchaeota	Methanobacteria	Methanobacteriales	Methanobacteriaceae	Methanobrevibacter	Methanobrevibacter smithii
Termite-2_GL0090847	Archaea	Euryarchaeota	Methanobacteria	Methanobacteriales	Methanobacteriaceae	Methanobrevibacter	Methanobrevibacter smithii
Termite-2_GL0096841	Archaea	Euryarchaeota	Methanobacteria	Methanobacteriales	Methanobacteriaceae	Methanobrevibacter	Methanobrevibacter smithii
Termite-2_GL0009276	Archaea	Euryarchaeota	Methanobacteria	Methanobacteriales	Methanobacteriaceae	Methanobrevibacter	Methanobrevibacter smithii
Termite-2_GL0037173	Archaea	Euryarchaeota	Methanomicrobia	Methanocellales	Methanocellaceae	Methanocella	Methanocella arvoryzae
Termite-2_GL0085614	Archaea	Euryarchaeota	Methanomicrobia	Methanocellales	Methanocellaceae	Methanocella	Methanocella arvoryzae
Termite-2_GL0038133	Archaea	Euryarchaeota	Methanomicrobia	Methanocellales	Methanocellaceae	Methanocella	Methanocella arvoryzae
Termite-2_GL0091497	Archaea	Euryarchaeota	Methanomicrobia	Methanocellales	Methanocellaceae	Methanocella	Methanocella conradii
Termite-2_GL0018685	Archaea	Euryarchaeota	Methanomicrobia	Methanocellales	Methanocellaceae	Methanocella	Methanocella conradii
Termite-2_GL0034724	Archaea	Euryarchaeota	Methanomicrobia	Methanocellales	Methanocellaceae	Methanocella	Methanocella paludicola
Termite-2_GL0044740	Archaea	Euryarchaeota	Methanomicrobia	Methanocellales	Methanocellaceae	Methanocella	Methanocella paludicola
Termite-2_GL0076183	Archaea	Euryarchaeota	Methanomicrobia	Methanocellales	Methanocellaceae	Methanocella	Methanocella paludicola
Termite-2_GL0094164	Archaea	Euryarchaeota	Methanomicrobia	Methanocellales	Methanocellaceae	Methanocella	Methanocella paludicola
Termite-2_GL0130318	Archaea	Euryarchaeota	Methanomicrobia	Methanosarcinales	Methanosarcinaceae	Methanococcoides	Methanococcoides burtonii
Termite-2_GL0045213	Archaea	Euryarchaeota	Methanomicrobia	Methanosarcinales	Methanosarcinaceae	Methanococcoides	Methanococcoides burtonii
Termite-2_GL0047138	Archaea	Euryarchaeota	Methanomicrobia	Methanosarcinales	Methanosarcinaceae	Methanococcoides	Methanococcoides burtonii
Termite-2_GL0064425	Archaea	Euryarchaeota	Methanomicrobia	Methanosarcinales	Methanosarcinaceae	Methanococcoides	Methanococcoides burtonii
Termite-2_GL0103254	Archaea	Euryarchaeota	Methanomicrobia	Methanosarcinales	Methanosarcinaceae	Methanococcoides	Methanococcoides burtonii
Termite-2_GL0016173	Archaea	Euryarchaeota	Methanococci	Methanococcales	Methanococcaceae	Methanococcus	Methanococcus maripaludis
Termite-2_GL0021935	Archaea	Euryarchaeota	Methanococci	Methanococcales	Methanococcaceae	Methanococcus	Methanococcus maripaludis
Termite-2_GL0093871	Archaea	Euryarchaeota	Methanococci	Methanococcales	Methanococcaceae	Methanococcus	Methanococcus vannielii
Termite-2_GL0054939	Archaea	Euryarchaeota	Methanococci	Methanococcales	Methanococcaceae	Methanococcus	Methanococcus voltae
Termite-2_GL0082642	Archaea	Euryarchaeota	Methanomicrobia	Methanomicrobiales	Methanocorpusculaceae	Methanocorpusculum	Methanocorpusculum labreanum
Termite-2_GL0063279	Archaea	Euryarchaeota	Methanomicrobia	Methanomicrobiales	Methanocorpusculaceae	Methanocorpusculum	Methanocorpusculum labreanum
Termite-2_GL0073004	Archaea	Euryarchaeota	Methanomicrobia	Methanomicrobiales	Methanocorpusculaceae	Methanocorpusculum	Methanocorpusculum labreanum
Termite-2_GL0011707	Archaea	Euryarchaeota	Methanomicrobia	Methanomicrobiales	Methanocorpusculaceae	Methanocorpusculum	Methanocorpusculum labreanum
Termite-2_GL0103063	Archaea	Euryarchaeota	Methanomicrobia	Methanomicrobiales	Methanocorpusculaceae	Methanocorpusculum	Methanocorpusculum labreanum
Termite-2_GL0042403	Archaea	Euryarchaeota	Methanomicrobia	Methanomicrobiales	Methanomicrobiaceae	Methanoculleus	Methanoculleus bourgensis
Termite-2_GL0057689	Archaea	Euryarchaeota	Methanomicrobia	Methanomicrobiales	Methanomicrobiaceae	Methanoculleus	Methanoculleus marisnigri
Termite-2_GL0035192	Archaea	Euryarchaeota	Methanomicrobia	Methanomicrobiales	Methanomicrobiaceae	Methanofollis	Methanofollis liminatans
Termite-2_GL0121596	Archaea	Euryarchaeota	Methanomicrobia	Methanomicrobiales	Methanomicrobiaceae	Methanofollis	Methanofollis liminatans
Termite-2_GL0126008	Archaea	Euryarchaeota	Methanomicrobia	Methanomicrobiales	Methanomicrobiaceae	Methanofollis	Methanofollis liminatans
Termite-2_GL0024733	Archaea	Euryarchaeota	Methanomicrobia	Methanomicrobiales	Methanomicrobiaceae	Methanofollis	Methanofollis liminatans
Termite-2_GL0055471	Archaea	Euryarchaeota	Methanomicrobia	Methanomicrobiales	Methanomicrobiaceae	Methanofollis	Methanofollis liminatans
Termite-2_GL0059736	Archaea	Euryarchaeota	Methanomicrobia	Methanomicrobiales	Methanomicrobiaceae	Methanofollis	Methanofollis liminatans
Termite-2_GL0062457	Archaea	Euryarchaeota	Methanomicrobia	Methanomicrobiales	Methanomicrobiaceae	Methanofollis	Methanofollis liminatans
Termite-2_GL0089584	Archaea	Euryarchaeota	Methanomicrobia	Methanomicrobiales	Methanomicrobiaceae	Methanofollis	Methanofollis liminatans
Termite-2_GL0097072	Archaea	Euryarchaeota	Methanomicrobia	Methanomicrobiales	Methanomicrobiaceae	Methanofollis	Methanofollis liminatans
Termite-2_GL0129488	Archaea	Euryarchaeota	Methanomicrobia	Methanosarcinales	Methanosarcinaceae	Methanohalobium	Methanohalobium evestigatum
Termite-2_GL0105077	Archaea	Euryarchaeota	Methanomicrobia	Methanomicrobiales	Methanomicrobiaceae	Methanoplanus	Methanoplanus limicola
Termite-2_GL0079491	Archaea	Euryarchaeota	Methanomicrobia	Methanomicrobiales	Methanomicrobiaceae	Methanoplanus	Methanoplanus limicola
Termite-2_GL0095312	Archaea	Euryarchaeota	Methanomicrobia	Methanomicrobiales	Methanomicrobiaceae	Methanoplanus	Methanoplanus limicola
Termite-2_GL0105630	Archaea	Euryarchaeota	Methanomicrobia	Methanomicrobiales	Methanomicrobiaceae	Methanoplanus	Methanoplanus petrolearius
Termite-2_GL0014956	Archaea	Euryarchaeota	Methanopyri	Methanopyrales	Methanopyraceae	Methanopyrus	Methanopyrus kandleri
Termite-2_GL0016739	Archaea	Euryarchaeota	Methanomicrobia	Methanomicrobiales	Methanoregulaceae	Methanoregula	Methanoregula boonei
Termite-2_GL0130978	Archaea	Euryarchaeota	Methanomicrobia	Methanosarcinales	Methanosaetaceae	Methanosaeta	Methanosaeta concilii
Termite-2_GL0021285	Archaea	Euryarchaeota	Methanomicrobia	Methanosarcinales	Methanosaetaceae	Methanosaeta	Methanosaeta concilii
Termite-2_GL0031588	Archaea	Euryarchaeota	Methanomicrobia	Methanosarcinales	Methanosaetaceae	Methanosaeta	Methanosaeta concilii
Termite-2_GL0041003	Archaea	Euryarchaeota	Methanomicrobia	Methanosarcinales	Methanosaetaceae	Methanosaeta	Methanosaeta concilii
Termite-2_GL0076562	Archaea	Euryarchaeota	Methanomicrobia	Methanosarcinales	Methanosaetaceae	Methanosaeta	Methanosaeta concilii
Termite-2_GL0109561	Archaea	Euryarchaeota	Methanomicrobia	Methanosarcinales	Methanosaetaceae	Methanosaeta	Methanosaeta concilii
Termite-2_GL0038437	Archaea	Euryarchaeota	Methanomicrobia	Methanosarcinales	Methanosaetaceae	Methanosaeta	Methanosaeta concilii
Termite-2_GL0066373	Archaea	Euryarchaeota	Methanomicrobia	Methanosarcinales	Methanosaetaceae	Methanosaeta	Methanosaeta concilii
Termite-2_GL0002010	Archaea	Euryarchaeota	Methanomicrobia	Methanosarcinales	Methanosaetaceae	Methanosaeta	Methanosaeta harundinacea
Termite-2_GL0025935	Archaea	Euryarchaeota	Methanomicrobia	Methanosarcinales	Methanosaetaceae	Methanosaeta	Methanosaeta harundinacea
Termite-2_GL0093881	Archaea	Euryarchaeota	Methanomicrobia	Methanosarcinales	Methanosaetaceae	Methanosaeta	Methanosaeta harundinacea
Termite-2_GL0053381	Archaea	Euryarchaeota	Methanomicrobia	Methanosarcinales	Methanosaetaceae	Methanosaeta	Methanosaeta thermophila
Termite-2_GL0005922	Archaea	Euryarchaeota	Methanomicrobia	Methanosarcinales	Methanosaetaceae	Methanosaeta	Methanosaeta thermophila
Termite-2_GL0121856	Archaea	Euryarchaeota	Methanomicrobia	Methanosarcinales	Methanosarcinaceae	Methanosalsum	Methanosalsum zhilinae
Termite-2_GL0049518	Archaea	Euryarchaeota	Methanomicrobia	Methanosarcinales	Methanosarcinaceae	Methanosarcina	Methanosarcina acetivorans
Termite-2_GL0038146	Archaea	Euryarchaeota	Methanomicrobia	Methanosarcinales	Methanosarcinaceae	Methanosarcina	Methanosarcina acetivorans
Termite-2_GL0045077	Archaea	Euryarchaeota	Methanomicrobia	Methanosarcinales	Methanosarcinaceae	Methanosarcina	Methanosarcina acetivorans
Termite-2_GL0051568	Archaea	Euryarchaeota	Methanomicrobia	Methanosarcinales	Methanosarcinaceae	Methanosarcina	Methanosarcina acetivorans
Termite-2_GL0100342	Archaea	Euryarchaeota	Methanomicrobia	Methanosarcinales	Methanosarcinaceae	Methanosarcina	Methanosarcina acetivorans
Termite-2_GL0085610	Archaea	Euryarchaeota	Methanomicrobia	Methanosarcinales	Methanosarcinaceae	Methanosarcina	Methanosarcina acetivorans
Termite-2_GL0120877	Archaea	Euryarchaeota	Methanomicrobia	Methanosarcinales	Methanosarcinaceae	Methanosarcina	Methanosarcina acetivorans
Termite-2_GL0123334	Archaea	Euryarchaeota	Methanomicrobia	Methanosarcinales	Methanosarcinaceae	Methanosarcina	Methanosarcina acetivorans
Termite-2_GL0022455	Archaea	Euryarchaeota	Methanomicrobia	Methanosarcinales	Methanosarcinaceae	Methanosarcina	Methanosarcina acetivorans
Termite-2_GL0080565	Archaea	Euryarchaeota	Methanomicrobia	Methanosarcinales	Methanosarcinaceae	Methanosarcina	Methanosarcina acetivorans
Termite-2_GL0101209	Archaea	Euryarchaeota	Methanomicrobia	Methanosarcinales	Methanosarcinaceae	Methanosarcina	Methanosarcina acetivorans
Termite-2_GL0101798	Archaea	Euryarchaeota	Methanomicrobia	Methanosarcinales	Methanosarcinaceae	Methanosarcina	Methanosarcina acetivorans
Termite-2_GL0123174	Archaea	Euryarchaeota	Methanomicrobia	Methanosarcinales	Methanosarcinaceae	Methanosarcina	Methanosarcina barkeri
Termite-2_GL0014354	Archaea	Euryarchaeota	Methanomicrobia	Methanosarcinales	Methanosarcinaceae	Methanosarcina	Methanosarcina barkeri
Termite-2_GL0028805	Archaea	Euryarchaeota	Methanomicrobia	Methanosarcinales	Methanosarcinaceae	Methanosarcina	Methanosarcina barkeri
Termite-2_GL0049307	Archaea	Euryarchaeota	Methanomicrobia	Methanosarcinales	Methanosarcinaceae	Methanosarcina	Methanosarcina barkeri
Termite-2_GL0004326	Archaea	Euryarchaeota	Methanomicrobia	Methanosarcinales	Methanosarcinaceae	Methanosarcina	Methanosarcina barkeri
Termite-2_GL0008256	Archaea	Euryarchaeota	Methanomicrobia	Methanosarcinales	Methanosarcinaceae	Methanosarcina	Methanosarcina barkeri
Termite-2_GL0008837	Archaea	Euryarchaeota	Methanomicrobia	Methanosarcinales	Methanosarcinaceae	Methanosarcina	Methanosarcina mazei
Termite-2_GL0084892	Archaea	Euryarchaeota	Methanomicrobia	Methanosarcinales	Methanosarcinaceae	Methanosarcina	Methanosarcina mazei
Termite-2_GL0007511	Archaea	Euryarchaeota	Methanomicrobia	Methanosarcinales	Methanosarcinaceae	Methanosarcina	Methanosarcina mazei
Termite-2_GL0094082	Archaea	Euryarchaeota	Methanomicrobia	Methanosarcinales	Methanosarcinaceae	Methanosarcina	Methanosarcina mazei
Termite-2_GL0083423	Archaea	Euryarchaeota	Methanobacteria	Methanobacteriales	Methanobacteriaceae	Methanosphaera	Methanosphaera stadtmanae
Termite-2_GL0056101	Archaea	Euryarchaeota	Methanobacteria	Methanobacteriales	Methanobacteriaceae	Methanosphaera	Methanosphaera stadtmanae
Termite-2_GL0070192	Archaea	Euryarchaeota	Methanobacteria	Methanobacteriales	Methanobacteriaceae	Methanosphaera	Methanosphaera stadtmanae
Termite-2_GL0102901	Archaea	Euryarchaeota	Methanobacteria	Methanobacteriales	Methanobacteriaceae	Methanosphaera	Methanosphaera stadtmanae
Termite-2_GL0060769	Archaea	Euryarchaeota	Methanomicrobia	Methanomicrobiales	Methanoregulaceae	Methanosphaerula	Methanosphaerula palustris
Termite-2_GL0075744	Archaea	Euryarchaeota	Methanomicrobia	Methanomicrobiales	Methanospirillaceae	Methanospirillum	Methanospirillum hungatei
Termite-2_GL0113064	Archaea	Euryarchaeota	Methanomicrobia	Methanomicrobiales	Methanospirillaceae	Methanospirillum	Methanospirillum hungatei
Termite-2_GL0090276	Archaea	Euryarchaeota	Methanomicrobia	Methanomicrobiales	Methanospirillaceae	Methanospirillum	Methanospirillum hungatei
Termite-2_GL0129773	Archaea	Euryarchaeota	Methanomicrobia	Methanomicrobiales	Methanospirillaceae	Methanospirillum	Methanospirillum hungatei
Termite-2_GL0070007	Archaea	Euryarchaeota	Methanomicrobia	Methanomicrobiales	Methanospirillaceae	Methanospirillum	Methanospirillum hungatei
Termite-2_GL0077573	Archaea	Euryarchaeota	Methanomicrobia	Methanomicrobiales	Methanospirillaceae	Methanospirillum	Methanospirillum hungatei
Termite-2_GL0011675	Archaea	Euryarchaeota	Methanomicrobia	Methanomicrobiales	Methanospirillaceae	Methanospirillum	Methanospirillum hungatei
Termite-2_GL0019004	Archaea	Euryarchaeota	Methanomicrobia	Methanomicrobiales	Methanospirillaceae	Methanospirillum	Methanospirillum hungatei
Termite-2_GL0042322	Archaea	Euryarchaeota	Methanomicrobia	Methanomicrobiales	Methanospirillaceae	Methanospirillum	Methanospirillum hungatei
Termite-2_GL0080071	Archaea	Euryarchaeota	Methanomicrobia	Methanomicrobiales	Methanospirillaceae	Methanospirillum	Methanospirillum hungatei
Termite-2_GL0089581	Archaea	Euryarchaeota	Methanomicrobia	Methanomicrobiales	Methanospirillaceae	Methanospirillum	Methanospirillum hungatei
Termite-2_GL0097667	Archaea	Euryarchaeota	Methanomicrobia	Methanomicrobiales	Methanospirillaceae	Methanospirillum	Methanospirillum hungatei
Termite-2_GL0100062	Archaea	Euryarchaeota	Methanomicrobia	Methanomicrobiales	Methanospirillaceae	Methanospirillum	Methanospirillum hungatei
Termite-2_GL0103153	Archaea	Euryarchaeota	Methanomicrobia	Methanomicrobiales	Methanospirillaceae	Methanospirillum	Methanospirillum hungatei
Termite-2_GL0073152	Archaea	Euryarchaeota	Methanobacteria	Methanobacteriales	Methanobacteriaceae	Methanothermobacter	Methanothermobacter marburgensis
Termite-2_GL0081679	Archaea	Euryarchaeota	Methanobacteria	Methanobacteriales	Methanobacteriaceae	Methanothermobacter	Methanothermobacter marburgensis
Termite-2_GL0104997	Archaea	Euryarchaeota	Methanobacteria	Methanobacteriales	Methanobacteriaceae	Methanothermobacter	Methanothermobacter marburgensis
Termite-2_GL0103696	Archaea	Euryarchaeota	Methanobacteria	Methanobacteriales	Methanobacteriaceae	Methanothermobacter	Methanothermobacter thermautotrophicus
Termite-2_GL0055653	Archaea	Euryarchaeota	Methanobacteria	Methanobacteriales	Methanobacteriaceae	Methanothermobacter	Methanothermobacter thermautotrophicus
Termite-2_GL0122358	Archaea	Euryarchaeota	Methanobacteria	Methanobacteriales	Methanobacteriaceae	Methanothermobacter	Methanothermobacter thermautotrophicus
Termite-2_GL0076136	Archaea	Euryarchaeota	Methanobacteria	Methanobacteriales	Methanothermaceae	Methanothermus	Methanothermus fervidus
Termite-2_GL0123391	Archaea	Euryarchaeota	Methanobacteria	Methanobacteriales	Methanothermaceae	Methanothermus	Methanothermus fervidus
Termite-2_GL0028210	Archaea	Euryarchaeota	Methanobacteria	Methanobacteriales	Methanothermaceae	Methanothermus	Methanothermus fervidus
Termite-2_GL0068358	Archaea	Euryarchaeota	Methanobacteria	Methanobacteriales	Methanothermaceae	Methanothermus	Methanothermus fervidus
Termite-2_GL0116710	Archaea	Euryarchaeota	Methanobacteria	Methanobacteriales	Methanothermaceae	Methanothermus	Methanothermus fervidus
Termite-2_GL0109477	Archaea	Euryarchaeota	Methanobacteria	Methanobacteriales	Methanothermaceae	Methanothermus	Methanothermus fervidus
Termite-2_GL0111745	Archaea	Euryarchaeota	Methanobacteria	Methanobacteriales	Methanothermaceae	Methanothermus	Methanothermus fervidus
Termite-2_GL0059302	Archaea	Euryarchaeota	Methanobacteria	Methanobacteriales	Methanothermaceae	Methanothermus	Methanothermus fervidus
Termite-2_GL0082784	Archaea	Euryarchaeota	Methanobacteria	Methanobacteriales	Methanothermaceae	Methanothermus	Methanothermus fervidus
Termite-2_GL0095490	Archaea	Euryarchaeota	Methanobacteria	Methanobacteriales	Methanothermaceae	Methanothermus	Methanothermus fervidus
Termite-2_GL0097112	Archaea	Euryarchaeota	Methanococci	Methanococcales	Methanocaldococcaceae	Methanotorris	Methanotorris igneus
Termite-2_GL0075902	Archaea	Euryarchaeota	Halobacteria	Halobacteriales	Halobacteriaceae	Natrialba	Natrialba magadii
Termite-2_GL0082420	Archaea	Euryarchaeota	Halobacteria	Halobacteriales	Halobacteriaceae	Natrinema	Natrinema pellirubrum
Termite-2_GL0025852	Archaea	Euryarchaeota	Halobacteria	Halobacteriales	Halobacteriaceae	Natrinema	Natrinema pellirubrum
Termite-2_GL0053218	Archaea	Euryarchaeota	Halobacteria	Halobacteriales	Halobacteriaceae	Natronobacterium	Natronobacterium gregoryi
Termite-2_GL0097333	Archaea	Euryarchaeota	Halobacteria	Halobacteriales	Halobacteriaceae	Natronobacterium	Natronobacterium gregoryi
Termite-2_GL0069601	Archaea	Euryarchaeota	Halobacteria	Halobacteriales	Halobacteriaceae	Natronobacterium	Natronobacterium gregoryi
Termite-2_GL0117307	Archaea	Euryarchaeota	Thermococci	Thermococcales	Thermococcaceae	Pyrococcus	Pyrococcus horikoshii
Termite-2_GL0092152	Archaea	Euryarchaeota	Thermococci	Thermococcales	Thermococcaceae	Pyrococcus	Pyrococcus horikoshii
Termite-2_GL0032173	Archaea	Crenarchaeota	Thermoprotei	Sulfolobales	Sulfolobaceae	Sulfolobus	Sulfolobus tokodaii
Termite-2_GL0115845	Archaea	Euryarchaeota	Thermococci	Thermococcales	Thermococcaceae	Thermococcus	Thermococcus barophilus
Termite-2_GL0044446	Archaea	Euryarchaeota	Thermococci	Thermococcales	Thermococcaceae	Thermococcus	Thermococcus barophilus
Termite-2_GL0050657	Archaea	Euryarchaeota	Thermococci	Thermococcales	Thermococcaceae	Thermococcus	Thermococcus barophilus
Termite-2_GL0003859	Archaea	Euryarchaeota	Thermococci	Thermococcales	Thermococcaceae	Thermococcus	Thermococcus barophilus
Termite-2_GL0029235	Archaea	Euryarchaeota	Thermococci	Thermococcales	Thermococcaceae	Thermococcus	Thermococcus barophilus
Termite-2_GL0061578	Archaea	Euryarchaeota	Thermococci	Thermococcales	Thermococcaceae	Thermococcus	Thermococcus barophilus
Termite-2_GL0095102	Archaea	Euryarchaeota	Thermococci	Thermococcales	Thermococcaceae	Thermococcus	Thermococcus sibiricus
Termite-2_GL0014549	Archaea	Crenarchaeota	Thermoprotei	Desulfurococcales	Desulfurococcaceae	Thermogladius	Thermogladius cellulolyticus
Termite-2_GL0111784	Archaea	Euryarchaeota	Thermoplasmata	Thermoplasmatales	Thermoplasmataceae	Thermoplasma	Thermoplasma volcanium
Termite-2_GL0062948	Archaea	Crenarchaeota	Thermoprotei	Thermoproteales	Thermoproteaceae	Vulcanisaeta	Vulcanisaeta distributa
Termite-2_GL0030563	Archaea	Thaumarchaeota	NA	Cenarchaeales	Cenarchaeaceae	Cenarchaeum	Cenarchaeum symbiosum
Termite-2_GL0077006	Archaea	Thaumarchaeota	NA	Cenarchaeales	Cenarchaeaceae	Cenarchaeum	Cenarchaeum symbiosum
Termite-2_GL0102216	Archaea	Thaumarchaeota	NA	Cenarchaeales	Cenarchaeaceae	Cenarchaeum	Cenarchaeum symbiosum
Termite-2_GL0019334	Archaea	Thaumarchaeota	Nitrososphaeria	Nitrosopumilales	Nitrosopumilaceae	Nitrosopumilus	Nitrosopumilus maritimus
Termite-2_GL0043898	Archaea	Euryarchaeota	NA	NA	NA	Aciduliprofundum	Aciduliprofundum boonei
Termite-2_GL0059518	Archaea	Korarchaeota	Korarchaeia	Korarchaeales	Korarchaeaceae	Candidatus Korarchaeum	Candidatus Korarchaeum cryptofilum
Termite-2_GL0108861	Archaea	Euryarchaeota	Parvarchaeia	Parvarchaeales	Parvarchaeaceae	Candidatus Parvarchaeum	Candidatus Parvarchaeum acidophilus
Termite-2_GL0111481	Archaea	Euryarchaeota	Parvarchaeia	Parvarchaeales	Parvarchaeaceae	Candidatus Parvarchaeum	Candidatus Parvarchaeum acidophilus
Termite-2_GL0093344	Archaea	Euryarchaeota	Parvarchaeia	Parvarchaeales	Parvarchaeaceae	Candidatus Parvarchaeum	Candidatus Parvarchaeum acidophilus
Termite-2_GL0096845	Archaea	Euryarchaeota	Parvarchaeia	Parvarchaeales	Parvarchaeaceae	Candidatus Parvarchaeum	Candidatus Parvarchaeum acidophilus
Termite-2_GL0047907	Archaea	Euryarchaeota	Parvarchaeia	Parvarchaeales	Parvarchaeaceae	Candidatus Parvarchaeum	Candidatus Parvarchaeum acidophilus
Termite-2_GL0092996	Archaea	Euryarchaeota	Parvarchaeia	Parvarchaeales	Parvarchaeaceae	Candidatus Parvarchaeum	Candidatus Parvarchaeum acidophilus
Termite-2_GL0001021	Archaea	Euryarchaeota	Parvarchaeia	Parvarchaeales	Parvarchaeaceae	Candidatus Parvarchaeum	Candidatus Parvarchaeum acidophilus
Termite-2_GL0066271	Archaea	Euryarchaeota	Parvarchaeia	Parvarchaeales	Parvarchaeaceae	Candidatus Parvarchaeum	Candidatus Parvarchaeum acidophilus
Termite-2_GL0115938	Archaea
Termite-2_GL0081449	Archaea
Termite-2_GL0055960	Archaea
Termite-2_GL0010639	Archaea
Termite-2_GL0036110	Archaea
Termite-2_GL0066648	Archaea
Termite-2_GL0107673	Archaea
Termite-2_GL0116220	Archaea
Termite-2_GL0016918	Archaea
Termite-2_GL0018319	Archaea
Termite-2_GL0001434	Archaea
Termite-2_GL0044483	Archaea
Termite-2_GL0061344	Archaea
Termite-2_GL0083241	Archaea
Termite-2_GL0095372	Archaea

## Sheet: Table S4
Table S4. CAZy, dbCAN2 domain function and origin of bacterial genes in the gut of termite C. gestroi harvested in Ha Noi, Vietnam
Gene code	Kingdom	Phyla	Class	Order	Family	Genus	Species	Cazy domain (2175 domains)
		Phyla		Order				Domain 1	Domain 2	Domain 3
Termite-2_GL0022187	Bacteria	Proteobacteria	Gammaproteobacteria	Pseudomonadales	Pseudomonadaceae	Pseudomonas		AA10
Termite-2_GL0106015	Bacteria	Proteobacteria	Gammaproteobacteria	Enterobacteriales	Enterobacteriaceae	Enterobacter		AA10
Termite-2_GL0118273	Bacteria	Proteobacteria	Gammaproteobacteria	Pseudomonadales	Pseudomonadaceae	Pseudomonas	Pseudomonas synxantha	AA10
Termite-2_GL0108757	Bacteria	Proteobacteria	Gammaproteobacteria	Xanthomonadales	Xanthomonadaceae	Stenotrophomonas	Stenotrophomonas maltophilia	AA10
Termite-2_GL0088525	Bacteria	Firmicutes	Bacilli	Lactobacillales	Streptococcaceae	Lactococcus	Lactococcus garvieae	AA10
Termite-2_GL0005604	Bacteria	Firmicutes	Bacilli	Lactobacillales	Streptococcaceae	Lactococcus	Lactococcus lactis	AA10
Termite-2_GL0085349	Bacteria	Proteobacteria						AA2
Termite-2_GL0043861	Bacteria	Proteobacteria	Gammaproteobacteria	Pseudomonadales	Pseudomonadaceae	Pseudomonas		AA3
Termite-2_GL0032969	Bacteria	Proteobacteria	Gammaproteobacteria	Pseudomonadales	Pseudomonadaceae	Pseudomonas		AA3
Termite-2_GL0019520	Bacteria	Proteobacteria	Gammaproteobacteria	Pseudomonadales	Pseudomonadaceae	Pseudomonas		AA3
Termite-2_GL0080869	Bacteria	Proteobacteria						AA3_2
Termite-2_GL0112479	Bacteria	Proteobacteria	Gammaproteobacteria					AA3
Termite-2_GL0025922	Bacteria	Synergistetes	Synergistia	Synergistales	Synergistaceae	Synergistes		AA4
Termite-2_GL0092446	Bacteria							AA4
Termite-2_GL0054739	Bacteria	Firmicutes	Bacilli	Lactobacillales	Streptococcaceae	Lactococcus	Lactococcus raffinolactis	AA4
Termite-2_GL0119422	Bacteria	Firmicutes	Bacilli	Lactobacillales	Streptococcaceae	Lactococcus	Lactococcus raffinolactis	AA4
Termite-2_GL0113592	Bacteria	Firmicutes	Bacilli	Lactobacillales	Streptococcaceae	Lactococcus	Lactococcus raffinolactis	AA4
Termite-2_GL0019709	Bacteria	Firmicutes	Clostridia	Clostridiales	Clostridiaceae	Alkaliphilus	Alkaliphilus metalliredigens	AA4
Termite-2_GL0087155	Bacteria	Firmicutes	Clostridia	Clostridiales	Clostridiaceae	Alkaliphilus	Alkaliphilus metalliredigens	AA4
Termite-2_GL0067531	Bacteria	Proteobacteria	Gammaproteobacteria	Enterobacteriales	Enterobacteriaceae	Enterobacter		AA6
Termite-2_GL0126371	Bacteria	Proteobacteria	Gammaproteobacteria	Pseudomonadales	Pseudomonadaceae	Pseudomonas		AA6
Termite-2_GL0016735	Bacteria	Firmicutes	Clostridia	Clostridiales	Eubacteriaceae	Eubacterium	Eubacterium limosum	AA7
Termite-2_GL0042125	Bacteria	Bacteroidetes	Bacteroidia	Bacteroidales	Porphyromonadaceae	Parabacteroides	Parabacteroides johnsonii	CBM20	CBM20	GH77
Termite-2_GL0047301	Bacteria	Actinobacteria	Actinobacteria	Actinomycetales				CBM35	CBM35
Termite-2_GL0003357	Bacteria	Bacteroidetes	Flavobacteriia	Flavobacteriales	Flavobacteriaceae	Capnocytophaga	Capnocytophaga sp. oral taxon 329	CBM62	CBM62
Termite-2_GL0129726	Bacteria	Bacteroidetes	Bacteroidia	Bacteroidales	Porphyromonadaceae	Tannerella		CBM62	CBM62
Termite-2_GL0009251	Bacteria	Bacteroidetes	Bacteroidia	Bacteroidales	Bacteroidaceae	Bacteroides	Bacteroides cellulosilyticus	CBM62	CBM62
Termite-2_GL0122083	Bacteria	Firmicutes	Clostridia	Clostridiales	Clostridiaceae	Clostridium	Clostridium papyrosolvens	CBM22	GH10
Termite-2_GL0130694	Bacteria	Firmicutes	Bacilli	Lactobacillales	Streptococcaceae	Lactococcus	Lactococcus garvieae	CBM34	GH13_20
Termite-2_GL0037266	Bacteria	Proteobacteria	Gammaproteobacteria	Enterobacteriales	Enterobacteriaceae			CBM34	GH13_21
Termite-2_GL0012063	Bacteria	Proteobacteria	Gammaproteobacteria	Enterobacteriales	Enterobacteriaceae			CBM48	GH13_9
Termite-2_GL0113797	Bacteria	Proteobacteria	Gammaproteobacteria	Pseudomonadales	Pseudomonadaceae	Pseudomonas		CBM48	GH13_9
Termite-2_GL0088734	Bacteria	Firmicutes	Bacilli	Lactobacillales	Streptococcaceae			CBM48	GH13_9
Termite-2_GL0090905	Bacteria	Firmicutes	Bacilli	Lactobacillales	Streptococcaceae			CBM48	GH13_9
Termite-2_GL0102834	Bacteria	Firmicutes	Bacilli	Lactobacillales	Streptococcaceae			CBM48	GH13_9
Termite-2_GL0066370	Bacteria	Planctomycetes	Planctomycetia	Planctomycetales	Planctomycetaceae	Blastopirellula	Blastopirellula marina	CBM48	GH13_9
Termite-2_GL0058574	Bacteria	Proteobacteria	Gammaproteobacteria	Pseudomonadales	Pseudomonadaceae	Pseudomonas		CBM48	GH13_11
Termite-2_GL0028976	Bacteria	Bacteroidetes	Bacteroidia	Bacteroidales				CBM20	GH77
Termite-2_GL0054038	Bacteria	Firmicutes	Bacilli	Bacillales	Paenibacillaceae	Paenibacillus	Paenibacillus mucilaginosus	CBM67	GH78
Termite-2_GL0089321	Bacteria	Firmicutes	Clostridia	Clostridiales	Clostridiaceae	Clostridium		CBM67	GH78
Termite-2_GL0036425	Bacteria	Bacteroidetes						CBM67	GH78
Termite-2_GL0057895	Bacteria	Firmicutes	Bacilli	Bacillales	Paenibacillaceae	Paenibacillus		CBM67	GH78
Termite-2_GL0033280	Bacteria	Actinobacteria	Actinobacteria	Actinomycetales	Streptomycetaceae	Streptomyces	Streptomyces violaceusniger	CBM67	GH78
Termite-2_GL0109519	Bacteria	Firmicutes	Bacilli	Bacillales	Paenibacillaceae	Paenibacillus	Paenibacillus mucilaginosus	CBM67	GH78
Termite-2_GL0041356	Bacteria	Bacteroidetes	Bacteroidia	Bacteroidales	Bacteroidaceae	Bacteroides		CBM67	GH78
Termite-2_GL0131171	Bacteria	Bacteroidetes						CBM67	GH78
Termite-2_GL0072779	Bacteria	Firmicutes	Clostridia	Clostridiales	Lachnospiraceae			CBM67	GH78
Termite-2_GL0063958	Bacteria	Firmicutes	Bacilli	Bacillales	Paenibacillaceae	Paenibacillus	Paenibacillus mucilaginosus	CBM67	GH78
Termite-2_GL0061621	Bacteria	Bacteroidetes						CBM51	GH95
Termite-2_GL0005860	Bacteria							CBM13
Termite-2_GL0127439	Bacteria							CBM13
Termite-2_GL0089946	Bacteria	Firmicutes	Bacilli	Bacillales	Paenibacillaceae			CBM13
Termite-2_GL0019041	Bacteria	Bacteroidetes	Bacteroidia	Bacteroidales	Porphyromonadaceae	Parabacteroides	Parabacteroides johnsonii	CBM32
Termite-2_GL0114085	Bacteria	Firmicutes	Clostridia	Clostridiales	Lachnospiraceae	Marvinbryantia	Marvinbryantia formatexigens	CBM32
Termite-2_GL0096058	Bacteria	Bacteroidetes						CBM32
Termite-2_GL0118472	Bacteria	Firmicutes	Clostridia	Clostridiales	Clostridiaceae	Clostridium	Clostridium methylpentosum	CBM32
Termite-2_GL0015518	Bacteria	Bacteroidetes	Bacteroidia	Bacteroidales	Bacteroidaceae	Bacteroides	Bacteroides eggerthii	CBM32
Termite-2_GL0022130	Bacteria	Bacteroidetes	Bacteroidia	Bacteroidales	Bacteroidaceae	Bacteroides	Bacteroides intestinalis	CBM32
Termite-2_GL0024436	Bacteria	Firmicutes	Clostridia	Clostridiales	Ruminococcaceae	Acetivibrio	Acetivibrio cellulolyticus	CBM32
Termite-2_GL0011191	Bacteria	Bacteroidetes	Bacteroidia	Bacteroidales	Porphyromonadaceae	Dysgonomonas	Dysgonomonas gadei	CBM32
Termite-2_GL0088624	Bacteria	Bacteroidetes	Bacteroidia	Bacteroidales	Porphyromonadaceae			CBM32
Termite-2_GL0080138	Bacteria	Firmicutes	Bacilli	Lactobacillales	Streptococcaceae	Lactococcus	Lactococcus lactis	CBM32
Termite-2_GL0097338	Bacteria	Firmicutes	Bacilli	Lactobacillales	Streptococcaceae	Lactococcus	Lactococcus lactis	CBM34
Termite-2_GL0039960	Bacteria	Firmicutes	Bacilli	Lactobacillales	Streptococcaceae	Lactococcus	Lactococcus raffinolactis	CBM34
Termite-2_GL0023960	Bacteria	Firmicutes	Bacilli	Lactobacillales	Streptococcaceae	Lactococcus	Lactococcus raffinolactis	CBM34
Termite-2_GL0022397	Bacteria	Proteobacteria	Gammaproteobacteria	Enterobacteriales	Enterobacteriaceae	Citrobacter		CBM34
Termite-2_GL0117565	Bacteria	Firmicutes	Clostridia	Thermoanaerobacterales	Thermoanaerobacterales Family III. Incertae Sedis	Caldicellulosiruptor		CBM41
Termite-2_GL0080542	Bacteria	Firmicutes	Clostridia	Thermoanaerobacterales	Thermoanaerobacterales Family III. Incertae Sedis	Caldicellulosiruptor		CBM41
Termite-2_GL0002133	Bacteria	Synergistetes						CBM48
Termite-2_GL0034652	Bacteria	Proteobacteria	Gammaproteobacteria	Enterobacteriales	Enterobacteriaceae			CBM48
Termite-2_GL0029851	Bacteria	Proteobacteria	Gammaproteobacteria	Enterobacteriales	Enterobacteriaceae	Citrobacter	Citrobacter koseri	CBM48
Termite-2_GL0077543	Bacteria	Proteobacteria	Gammaproteobacteria	Enterobacteriales	Enterobacteriaceae	Enterobacter		CBM48
Termite-2_GL0079283	Bacteria	Firmicutes	Clostridia	Clostridiales	Clostridiaceae	Clostridium	Clostridium beijerinckii	CBM5
Termite-2_GL0048691	Bacteria	Bacteroidetes	Bacteroidia	Bacteroidales	Porphyromonadaceae	Parabacteroides	Parabacteroides johnsonii	CBM50
Termite-2_GL0033596	Bacteria	Proteobacteria	Gammaproteobacteria	Vibrionales	Vibrionaceae	Vibrio	Vibrio nigripulchritudo	CBM51
Termite-2_GL0109490	Bacteria	Firmicutes	Clostridia	Clostridiales				CBM51
Termite-2_GL0105073	Bacteria	Acidobacteria	Solibacteres	Solibacterales	Solibacteraceae	Candidatus Solibacter	Candidatus Solibacter usitatus	CBM51
Termite-2_GL0057767	Bacteria	Proteobacteria	Gammaproteobacteria	Vibrionales	Vibrionaceae	Vibrio	Vibrio nigripulchritudo	CBM51
Termite-2_GL0122629	Bacteria	Bacteroidetes						CBM6
Termite-2_GL0129638	Bacteria	Bacteroidetes						CBM6
Termite-2_GL0099434	Bacteria	Bacteroidetes	Bacteroidia	Bacteroidales	Bacteroidaceae	Bacteroides		CBM6
Termite-2_GL0075102	Bacteria	Bacteroidetes	Flavobacteriia	Flavobacteriales	Flavobacteriaceae	Capnocytophaga	Capnocytophaga sp. oral taxon 329	CBM6
Termite-2_GL0014091	Bacteria	Bacteroidetes	Flavobacteriia	Flavobacteriales	Flavobacteriaceae	Capnocytophaga	Capnocytophaga sp. oral taxon 329	CBM6
Termite-2_GL0050581	Bacteria	Bacteroidetes	Bacteroidia	Bacteroidales	Bacteroidaceae	Bacteroides		CBM62
Termite-2_GL0068617	Bacteria	Bacteroidetes	Bacteroidia	Bacteroidales				CBM62
Termite-2_GL0026069	Bacteria	Firmicutes	Erysipelotrichi	Erysipelotrichales	Erysipelotrichaceae	Clostridium	Clostridium spiroforme	CBM66
Termite-2_GL0090731	Bacteria	Firmicutes	Clostridia	Clostridiales	Clostridiaceae	Clostridium		CBM67
Termite-2_GL0073848	Bacteria	Bacteroidetes	Bacteroidia	Bacteroidales	Bacteroidaceae	Bacteroides		CBM67
Termite-2_GL0018161	Bacteria							CBM67
Termite-2_GL0017192	Bacteria	Firmicutes	Bacilli	Bacillales	Paenibacillaceae	Paenibacillus		CBM67
Termite-2_GL0060141	Bacteria	Actinobacteria	Actinobacteria	Actinomycetales	Frankiaceae	Frankia		CBM67
Termite-2_GL0023814	Bacteria	Bacteroidetes	Bacteroidia	Bacteroidales	Bacteroidaceae	Bacteroides	Bacteroides nordii	CBM67
Termite-2_GL0004598	Bacteria	Bacteroidetes	Bacteroidia	Bacteroidales	Porphyromonadaceae	Dysgonomonas	Dysgonomonas gadei	CBM67
Termite-2_GL0013496	Bacteria	Bacteroidetes	Sphingobacteriia	Sphingobacteriales	Sphingobacteriaceae	Pedobacter	Pedobacter saltans	CBM67
Termite-2_GL0108124	Bacteria							CBM67
Termite-2_GL0000694	Bacteria	Firmicutes	Clostridia	Clostridiales	Lachnospiraceae			CBM67
Termite-2_GL0095781	Bacteria	Bacteroidetes	Bacteroidia	Bacteroidales	Porphyromonadaceae	Parabacteroides	Parabacteroides merdae	CBM67
Termite-2_GL0008008	Bacteria	Firmicutes	Clostridia	Clostridiales	Lachnospiraceae	Marvinbryantia	Marvinbryantia formatexigens	CBM67
Termite-2_GL0051931	Bacteria	Bacteroidetes						CBM67
Termite-2_GL0061985	Bacteria	Bacteroidetes	Sphingobacteriia	Sphingobacteriales	Sphingobacteriaceae	Pedobacter	Pedobacter saltans	CBM67
Termite-2_GL0111971	Bacteria	Firmicutes	Clostridia	Clostridiales	Clostridiaceae	Clostridium		CBM67
Termite-2_GL0108758	Bacteria	Proteobacteria	Gammaproteobacteria	Xanthomonadales	Xanthomonadaceae	Stenotrophomonas	Stenotrophomonas maltophilia	CBM73
Termite-2_GL0065881	Bacteria	Bacteroidetes	Bacteroidia	Bacteroidales	Bacteroidaceae	Bacteroides	Bacteroides salyersiae	CBM77
Termite-2_GL0115561	Bacteria							CBM9
Termite-2_GL0079884	Bacteria	Bacteroidetes	Bacteroidia	Bacteroidales				CBM9
Termite-2_GL0094966	Bacteria	Bacteroidetes	Bacteroidia	Bacteroidales				CBM9
Termite-2_GL0086280	Bacteria	Bacteroidetes	Bacteroidia	Bacteroidales				CBM9
Termite-2_GL0024381	Bacteria	Firmicutes	Clostridia	Clostridiales	Clostridiaceae	Clostridium	Clostridium cellulolyticum	CBM9
Termite-2_GL0076084	Bacteria	Firmicutes						CE1
Termite-2_GL0029956	Bacteria	Bacteroidetes						CE1
Termite-2_GL0017879	Bacteria	Thermotogae	Thermotogae	Thermotogales	Thermotogaceae	Thermotoga	Thermotoga petrophila	CE1
Termite-2_GL0030163	Bacteria	Bacteroidetes	Bacteroidia	Bacteroidales				CE1
Termite-2_GL0115203	Bacteria	Firmicutes						CE1
Termite-2_GL0110345	Bacteria	Proteobacteria	Gammaproteobacteria	Enterobacteriales	Enterobacteriaceae			CE1
Termite-2_GL0126183	Bacteria	Proteobacteria	Gammaproteobacteria	Enterobacteriales	Enterobacteriaceae	Enterobacter	Enterobacter cloacae	CE1
Termite-2_GL0123209	Bacteria	Firmicutes	Bacilli	Bacillales	Paenibacillaceae	Paenibacillus		CE1
Termite-2_GL0091062	Bacteria	Firmicutes	Erysipelotrichi	Erysipelotrichales	Erysipelotrichaceae	Coprobacillus		CE1
Termite-2_GL0058952	Bacteria	Spirochaetes	Spirochaetia	Spirochaetales	Spirochaetaceae	Spirochaeta	Spirochaeta smaragdinae	CE1
Termite-2_GL0064886	Bacteria	Bacteroidetes	Bacteroidia	Bacteroidales	Bacteroidaceae	Bacteroides		CE1
Termite-2_GL0001723	Bacteria							CE1
Termite-2_GL0123410	Bacteria	Planctomycetes	Planctomycetia	Planctomycetales	Planctomycetaceae	Planctomyces		CE1
Termite-2_GL0010683	Bacteria	Proteobacteria	Gammaproteobacteria	Pseudomonadales	Pseudomonadaceae	Pseudomonas	Pseudomonas fluorescens	CE1
Termite-2_GL0023000	Bacteria	Proteobacteria	Gammaproteobacteria	Xanthomonadales	Xanthomonadaceae	Stenotrophomonas	Stenotrophomonas maltophilia	CE1
Termite-2_GL0008570	Bacteria	Planctomycetes	Planctomycetia	Planctomycetales	Planctomycetaceae	Blastopirellula	Blastopirellula marina	CE1
Termite-2_GL0071588	Bacteria	Bacteroidetes	Bacteroidia	Bacteroidales	Porphyromonadaceae	Dysgonomonas	Dysgonomonas gadei	CE1
Termite-2_GL0079289	Bacteria	Proteobacteria	Gammaproteobacteria	Enterobacteriales	Enterobacteriaceae	Enterobacter	Enterobacter mori	CE1
Termite-2_GL0113668	Bacteria	Spirochaetes	Spirochaetia	Spirochaetales	Spirochaetaceae	Spirochaeta	Spirochaeta smaragdinae	CE1
Termite-2_GL0085200	Bacteria	Spirochaetes	Spirochaetia	Spirochaetales	Spirochaetaceae	Treponema	Treponema primitia	CE1
Termite-2_GL0006145	Bacteria							CE1
Termite-2_GL0047888	Bacteria	Firmicutes	Bacilli	Lactobacillales	Streptococcaceae	Lactococcus	Lactococcus lactis	CE1
Termite-2_GL0041322	Bacteria	Firmicutes	Bacilli	Lactobacillales	Streptococcaceae	Lactococcus	Lactococcus raffinolactis	CE1
Termite-2_GL0089993	Bacteria	Firmicutes	Bacilli	Lactobacillales	Streptococcaceae	Lactococcus	Lactococcus garvieae	CE1
Termite-2_GL0052540	Bacteria	Firmicutes	Bacilli	Lactobacillales	Streptococcaceae	Lactococcus	Lactococcus raffinolactis	CE1
Termite-2_GL0068640	Bacteria	Firmicutes	Bacilli	Lactobacillales	Streptococcaceae	Lactococcus	Lactococcus raffinolactis	CE1
Termite-2_GL0076539	Bacteria	Firmicutes	Bacilli					CE1
Termite-2_GL0095817	Bacteria	Firmicutes	Bacilli	Bacillales	Paenibacillaceae	Paenibacillus		CE1
Termite-2_GL0118387	Bacteria	Firmicutes	Clostridia	Clostridiales	Clostridiaceae	Clostridium	Clostridium hathewayi	CE1
Termite-2_GL0011242	Bacteria	Proteobacteria	Gammaproteobacteria	Xanthomonadales	Xanthomonadaceae	Stenotrophomonas	Stenotrophomonas maltophilia	CE1
Termite-2_GL0103237	Bacteria	Proteobacteria	Gammaproteobacteria	Enterobacteriales	Enterobacteriaceae	Enterobacter	Enterobacter asburiae	CE1
Termite-2_GL0006079	Bacteria	Proteobacteria	Gammaproteobacteria	Pseudomonadales	Pseudomonadaceae	Pseudomonas	Pseudomonas synxantha	CE1
Termite-2_GL0107324	Bacteria	Firmicutes	Clostridia	Clostridiales	Clostridiaceae	Clostridium		CE10
Termite-2_GL0089723	Bacteria	Bacteroidetes	Bacteroidia	Bacteroidales	Porphyromonadaceae	Parabacteroides		CE10
Termite-2_GL0069234	Bacteria	Proteobacteria	Gammaproteobacteria	Xanthomonadales	Xanthomonadaceae	Stenotrophomonas		CE10
Termite-2_GL0045001	Bacteria	Bacteroidetes	Sphingobacteriia	Sphingobacteriales				CE10
Termite-2_GL0120758	Bacteria	Chloroflexi	Anaerolineae	Anaerolineales	Anaerolineaceae	Anaerolinea	Anaerolinea thermophila	CE10
Termite-2_GL0046756	Bacteria	Firmicutes	Clostridia	Clostridiales	Clostridiaceae	Clostridium	Clostridium methylpentosum	CE10
Termite-2_GL0121029	Bacteria	Bacteroidetes	Bacteroidia	Bacteroidales	Porphyromonadaceae	Dysgonomonas	Dysgonomonas gadei	CE10
Termite-2_GL0059851	Bacteria	Planctomycetes	Planctomycetia	Planctomycetales				CE10
Termite-2_GL0000119	Bacteria	Proteobacteria	Gammaproteobacteria	Pseudomonadales	Pseudomonadaceae	Pseudomonas	Pseudomonas synxantha	CE10
Termite-2_GL0125540	Bacteria	Proteobacteria	Gammaproteobacteria	Xanthomonadales	Xanthomonadaceae	Stenotrophomonas		CE10
Termite-2_GL0092907	Bacteria	Firmicutes	Clostridia	Thermoanaerobacterales	Thermoanaerobacterales Family III. Incertae Sedis	Caldicellulosiruptor	Caldicellulosiruptor saccharolyticus	CE10
Termite-2_GL0071866	Bacteria	Bacteroidetes	Bacteroidia	Bacteroidales	Porphyromonadaceae	Tannerella	Tannerella forsythia	CE10
Termite-2_GL0060580	Bacteria	Firmicutes	Clostridia	Clostridiales	Lachnospiraceae	Marvinbryantia	Marvinbryantia formatexigens	CE10
Termite-2_GL0088940	Bacteria	Bacteroidetes	Bacteroidia	Bacteroidales	Porphyromonadaceae	Dysgonomonas	Dysgonomonas gadei	CE10
Termite-2_GL0044643	Bacteria	Firmicutes	Clostridia	Clostridiales	Clostridiaceae	Clostridium		CE10
Termite-2_GL0047658	Bacteria							CE10
Termite-2_GL0045464	Bacteria	Proteobacteria	Gammaproteobacteria	Enterobacteriales	Enterobacteriaceae	Enterobacter	Enterobacter cloacae	CE10
Termite-2_GL0085883	Bacteria	Proteobacteria	Gammaproteobacteria	Pseudomonadales	Pseudomonadaceae	Pseudomonas		CE10
Termite-2_GL0052491	Bacteria	Proteobacteria	Gammaproteobacteria	Pseudomonadales	Pseudomonadaceae	Pseudomonas		CE10
Termite-2_GL0110196	Bacteria	Firmicutes	Bacilli	Lactobacillales	Streptococcaceae	Lactococcus	Lactococcus garvieae	CE10
Termite-2_GL0041785	Bacteria	Proteobacteria	Gammaproteobacteria	Pseudomonadales	Pseudomonadaceae	Pseudomonas		CE10
Termite-2_GL0075948	Bacteria	Firmicutes	Bacilli	Lactobacillales	Streptococcaceae	Lactococcus	Lactococcus garvieae	CE10
Termite-2_GL0089325	Bacteria	Proteobacteria	Gammaproteobacteria	Pseudomonadales	Moraxellaceae	Acinetobacter	Acinetobacter baumannii	CE10
Termite-2_GL0020406	Bacteria	Firmicutes	Clostridia	Clostridiales	Lachnospiraceae	Marvinbryantia	Marvinbryantia formatexigens	CE10
Termite-2_GL0126854	Bacteria	Firmicutes	Clostridia	Clostridiales	Lachnospiraceae	Marvinbryantia	Marvinbryantia formatexigens	CE10
Termite-2_GL0006427	Bacteria	Firmicutes	Bacilli	Lactobacillales	Enterococcaceae	Enterococcus	Enterococcus faecium	CE10
Termite-2_GL0039321	Bacteria	Firmicutes	Bacilli	Lactobacillales	Enterococcaceae	Enterococcus	Enterococcus faecium	CE10
Termite-2_GL0060148	Bacteria	Firmicutes	Bacilli	Lactobacillales	Streptococcaceae	Lactococcus	Lactococcus lactis	CE10
Termite-2_GL0028423	Bacteria	Proteobacteria	Gammaproteobacteria	Enterobacteriales	Enterobacteriaceae	Citrobacter	Citrobacter rodentium	CE10
Termite-2_GL0009919	Bacteria	Firmicutes	Bacilli	Bacillales	Listeriaceae	Listeria	Listeria ivanovii	CE10
Termite-2_GL0013548	Bacteria	Proteobacteria	Gammaproteobacteria	Enterobacteriales	Enterobacteriaceae	Enterobacter	Enterobacter mori	CE10
Termite-2_GL0028248	Bacteria	Bacteroidetes						CE10
Termite-2_GL0124011	Bacteria	Firmicutes	Clostridia	Clostridiales	Clostridiaceae	Clostridium	Clostridium hathewayi	CE10
Termite-2_GL0075480	Bacteria	Firmicutes	Bacilli	Bacillales	Listeriaceae	Listeria	Listeria ivanovii	CE10
Termite-2_GL0102502	Bacteria	Firmicutes	Bacilli	Bacillales	Paenibacillaceae	Paenibacillus		CE10
Termite-2_GL0046968	Bacteria	Firmicutes	Bacilli	Lactobacillales	Streptococcaceae	Lactococcus	Lactococcus lactis	CE10
Termite-2_GL0005720	Bacteria	Firmicutes	Bacilli	Lactobacillales	Lactobacillaceae	Lactobacillus		CE10
Termite-2_GL0087603	Bacteria	Bacteroidetes	Bacteroidia	Bacteroidales	Porphyromonadaceae	Dysgonomonas	Dysgonomonas gadei	CE10
Termite-2_GL0081350	Bacteria	Synergistetes						CE10
Termite-2_GL0117285	Bacteria	Bacteroidetes	Bacteroidia	Bacteroidales	Porphyromonadaceae	Dysgonomonas	Dysgonomonas mossii	CE10
Termite-2_GL0114092	Bacteria	Bacteroidetes	Bacteroidia	Bacteroidales	Porphyromonadaceae	Dysgonomonas		CE10
Termite-2_GL0099807	Bacteria	Synergistetes						CE10
Termite-2_GL0058835	Bacteria	Synergistetes						CE10
Termite-2_GL0107933	Bacteria							CE10
Termite-2_GL0020553	Bacteria	Bacteroidetes	Bacteroidia	Bacteroidales	Porphyromonadaceae	Tannerella	Tannerella forsythia	CE10
Termite-2_GL0014380	Bacteria	Planctomycetes	Planctomycetia	Planctomycetales	Planctomycetaceae	Pirellula	Pirellula staleyi	CE11
Termite-2_GL0097466	Bacteria	Proteobacteria	Gammaproteobacteria	Enterobacteriales	Enterobacteriaceae			CE11
Termite-2_GL0021591	Bacteria	Proteobacteria	Gammaproteobacteria	Enterobacteriales	Enterobacteriaceae			CE11
Termite-2_GL0125399	Bacteria	Proteobacteria	Gammaproteobacteria	Pseudomonadales	Pseudomonadaceae	Pseudomonas		CE11
Termite-2_GL0122030	Bacteria	Proteobacteria	Gammaproteobacteria	Xanthomonadales	Xanthomonadaceae	Stenotrophomonas		CE11
Termite-2_GL0116261	Bacteria	Synergistetes	Synergistia	Synergistales	Synergistaceae	Dethiosulfovibrio	Dethiosulfovibrio peptidovorans	CE11
Termite-2_GL0056571	Bacteria	Bacteroidetes	Bacteroidia	Bacteroidales	Rikenellaceae	Alistipes	Alistipes indistinctus	CE11
Termite-2_GL0068528	Bacteria	Bacteroidetes	Bacteroidia	Bacteroidales				CE11
Termite-2_GL0108931	Bacteria	Bacteroidetes	Bacteroidia	Bacteroidales	NA	Candidatus Azobacteroides	Candidatus Azobacteroides pseudotrichonymphae	CE11
Termite-2_GL0059782	Bacteria	Bacteroidetes	Bacteroidia	Bacteroidales				CE11
Termite-2_GL0058576	Bacteria	Proteobacteria	Gammaproteobacteria	Pseudomonadales	Pseudomonadaceae	Pseudomonas	Pseudomonas fluorescens	CE14
Termite-2_GL0101816	Bacteria	Firmicutes	Clostridia	Clostridiales	NA	Epulopiscium		CE14
Termite-2_GL0007763	Bacteria	Spirochaetes	Spirochaetia	Spirochaetales	Spirochaetaceae	Treponema	Treponema azotonutricium	CE15	CE15
Termite-2_GL0007536	Bacteria	Firmicutes	Clostridia	Clostridiales	Clostridiaceae	Clostridium	Clostridium phytofermentans	CE15
Termite-2_GL0097256	Bacteria	Bacteroidetes	Flavobacteriia	Flavobacteriales	Flavobacteriaceae	Flavobacterium		CE2
Termite-2_GL0065740	Bacteria	Spirochaetes	Spirochaetia	Spirochaetales	Spirochaetaceae	Treponema	Treponema primitia	CE3
Termite-2_GL0108040	Bacteria	Proteobacteria	Gammaproteobacteria	Xanthomonadales	Xanthomonadaceae	Stenotrophomonas	Stenotrophomonas maltophilia	CE3
Termite-2_GL0007450	Bacteria							CE3
Termite-2_GL0058628	Bacteria	Spirochaetes	Spirochaetia	Spirochaetales	Spirochaetaceae	Treponema	Treponema primitia	CE4
Termite-2_GL0053276	Bacteria	Synergistetes						CE4
Termite-2_GL0007269	Bacteria	Firmicutes	Clostridia	Clostridiales				CE4
Termite-2_GL0107105	Bacteria	Firmicutes	Bacilli	Lactobacillales	Streptococcaceae	Lactococcus	Lactococcus lactis	CE4
Termite-2_GL0127340	Bacteria	Firmicutes	Bacilli	Lactobacillales	Streptococcaceae	Lactococcus	Lactococcus lactis	CE4
Termite-2_GL0077054	Bacteria	Spirochaetes	Spirochaetia	Spirochaetales	Spirochaetaceae	Treponema	Treponema primitia	CE4
Termite-2_GL0036996	Bacteria	Firmicutes	Bacilli	Lactobacillales	Streptococcaceae	Lactococcus	Lactococcus garvieae	CE4
Termite-2_GL0022622	Bacteria	Firmicutes	Bacilli	Bacillales	Paenibacillaceae	Paenibacillus		CE4
Termite-2_GL0041695	Bacteria	Proteobacteria	Gammaproteobacteria	Pseudomonadales	Pseudomonadaceae	Pseudomonas		CE4
Termite-2_GL0039658	Bacteria	Proteobacteria	Deltaproteobacteria	Desulfuromonadales	Geobacteraceae	Geobacter	Geobacter sulfurreducens	CE4
Termite-2_GL0041951	Bacteria	Bacteroidetes	Bacteroidia	Bacteroidales	Porphyromonadaceae	Dysgonomonas	Dysgonomonas gadei	CE4
Termite-2_GL0046053	Bacteria	Synergistetes						CE4
Termite-2_GL0057705	Bacteria	Firmicutes	Clostridia	Clostridiales	Clostridiaceae	Alkaliphilus		CE4
Termite-2_GL0119741	Bacteria	Firmicutes	Bacilli					CE4
Termite-2_GL0084808	Bacteria	Spirochaetes	Spirochaetia	Spirochaetales	Spirochaetaceae	Treponema	Treponema primitia	CE4
Termite-2_GL0071606	Bacteria	Firmicutes	Clostridia	Clostridiales	Ruminococcaceae			CE4
Termite-2_GL0076672	Bacteria	Firmicutes	Clostridia					CE4
Termite-2_GL0004109	Bacteria	Firmicutes	Bacilli	Lactobacillales	Streptococcaceae	Lactococcus	Lactococcus garvieae	CE4
Termite-2_GL0082904	Bacteria	Firmicutes	Clostridia	Clostridiales				CE4
Termite-2_GL0018940	Bacteria	Firmicutes	Bacilli	Lactobacillales	Streptococcaceae	Lactococcus	Lactococcus garvieae	CE4
Termite-2_GL0127220	Bacteria	Proteobacteria						CE4
Termite-2_GL0066638	Bacteria	Firmicutes	Clostridia	Clostridiales	Clostridiaceae	Clostridium	Clostridium methylpentosum	CE4
Termite-2_GL0015939	Bacteria	Firmicutes	Bacilli	Lactobacillales	Streptococcaceae	Lactococcus	Lactococcus lactis	CE4
Termite-2_GL0064203	Bacteria	Firmicutes	Bacilli	Lactobacillales	Streptococcaceae	Lactococcus	Lactococcus raffinolactis	CE4
Termite-2_GL0078408	Bacteria	Firmicutes	Bacilli	Lactobacillales	Streptococcaceae	Lactococcus	Lactococcus raffinolactis	CE4
Termite-2_GL0074945	Bacteria	Firmicutes	Bacilli	Lactobacillales	Streptococcaceae	Lactococcus	Lactococcus raffinolactis	CE4
Termite-2_GL0050713	Bacteria	Firmicutes	Bacilli	Lactobacillales	Streptococcaceae	Lactococcus	Lactococcus lactis	CE4
Termite-2_GL0047406	Bacteria	Proteobacteria	Gammaproteobacteria	Enterobacteriales	Enterobacteriaceae	Enterobacter		CE4
Termite-2_GL0116097	Bacteria	Firmicutes	Clostridia	Clostridiales	Clostridiaceae	Clostridium	Clostridium methylpentosum	CE4
Termite-2_GL0044671	Bacteria	Firmicutes	Clostridia	Clostridiales				CE4
Termite-2_GL0115565	Bacteria	Firmicutes	Clostridia	Clostridiales	Ruminococcaceae	Ethanoligenens	Ethanoligenens harbinense	CE4
Termite-2_GL0065472	Bacteria	Firmicutes	Bacilli	Lactobacillales	Streptococcaceae	Lactococcus	Lactococcus raffinolactis	CE4
Termite-2_GL0069811	Bacteria	Firmicutes	Bacilli	Bacillales	Bacillaceae	Bacillus	Bacillus subtilis	CE4
Termite-2_GL0034503	Bacteria	Proteobacteria	Gammaproteobacteria	Pseudomonadales	Pseudomonadaceae	Pseudomonas	Pseudomonas extremaustralis	CE4
Termite-2_GL0028652	Bacteria	Proteobacteria	Epsilonproteobacteria	Campylobacterales	Campylobacteraceae	Campylobacter		CE4
Termite-2_GL0101586	Bacteria	Proteobacteria	Gammaproteobacteria	Xanthomonadales	Xanthomonadaceae	Stenotrophomonas		CE4
Termite-2_GL0068286	Bacteria	Proteobacteria	Gammaproteobacteria	Pseudomonadales	Pseudomonadaceae	Pseudomonas		CE4
Termite-2_GL0129347	Bacteria	Bacteroidetes	Cytophagia	Cytophagales	Cytophagaceae	Fibrisoma	Fibrisoma limi	CE6
Termite-2_GL0089703	Bacteria	Bacteroidetes	Bacteroidia	Bacteroidales	Porphyromonadaceae	Parabacteroides		CE7
Termite-2_GL0038260	Bacteria	Firmicutes	Bacilli	Lactobacillales	Carnobacteriaceae	Carnobacterium		CE7
Termite-2_GL0050285	Bacteria	Firmicutes	Bacilli	Lactobacillales	Carnobacteriaceae	Carnobacterium		CE7
Termite-2_GL0068668	Bacteria	Firmicutes	Bacilli	Lactobacillales	Streptococcaceae	Lactococcus	Lactococcus lactis	CE7
Termite-2_GL0087582	Bacteria	Bacteroidetes	Bacteroidia	Bacteroidales	Porphyromonadaceae	Parabacteroides		CE7
Termite-2_GL0108267	Bacteria	Spirochaetes	Spirochaetia	Spirochaetales	Spirochaetaceae	Treponema	Treponema brennaborense	CE8
Termite-2_GL0014086	Bacteria	Proteobacteria	Gammaproteobacteria	Enterobacteriales	Enterobacteriaceae	Enterobacter		CE8
Termite-2_GL0012963	Bacteria	Firmicutes	Clostridia	Clostridiales	Clostridiaceae	Clostridium	Clostridium butyricum	CE9
Termite-2_GL0023478	Bacteria	Firmicutes	Bacilli	Lactobacillales	Streptococcaceae	Lactococcus	Lactococcus raffinolactis	CE9
Termite-2_GL0004483	Bacteria	Firmicutes	Bacilli	Lactobacillales	Streptococcaceae	Lactococcus	Lactococcus raffinolactis	CE9
Termite-2_GL0109609	Bacteria	Proteobacteria	Gammaproteobacteria	Enterobacteriales	Enterobacteriaceae	Enterobacter	Enterobacter mori	CE9
Termite-2_GL0054407	Bacteria	Firmicutes	Bacilli	Lactobacillales	Streptococcaceae	Streptococcus		CE9
Termite-2_GL0074610	Bacteria	Spirochaetes	Spirochaetia	Spirochaetales	Spirochaetaceae			CE9
Termite-2_GL0090986	Bacteria	Proteobacteria	Gammaproteobacteria	Enterobacteriales	Enterobacteriaceae			CE9
Termite-2_GL0009715	Bacteria	Proteobacteria	Gammaproteobacteria	Enterobacteriales	Enterobacteriaceae			CE9
Termite-2_GL0043522	Bacteria	Firmicutes	Bacilli	Lactobacillales	Streptococcaceae	Streptococcus	Streptococcus sanguinis	CE9
Termite-2_GL0108423	Bacteria	Proteobacteria	Gammaproteobacteria	Enterobacteriales	Enterobacteriaceae	Yokenella	Yokenella regensburgei	CE9
Termite-2_GL0011258	Bacteria	Firmicutes	Clostridia	Clostridiales	Lachnospiraceae	Anaerostipes	Anaerostipes caccae	CE9
Termite-2_GL0044273	Bacteria	Spirochaetes	Spirochaetia	Spirochaetales	Spirochaetaceae	Spirochaeta	Spirochaeta caldaria	CE9
Termite-2_GL0125079	Bacteria	Firmicutes	Bacilli	Lactobacillales	Streptococcaceae	Lactococcus	Lactococcus raffinolactis	CE9
Termite-2_GL0125150	Bacteria	Spirochaetes	Spirochaetia	Spirochaetales	Spirochaetaceae	Treponema	Treponema azotonutricium	CE9
Termite-2_GL0103142	Bacteria	Bacteroidetes	Bacteroidia	Bacteroidales	Porphyromonadaceae	Tannerella	Tannerella forsythia	CE9
Termite-2_GL0060599	Bacteria	Spirochaetes	Spirochaetia	Spirochaetales	Spirochaetaceae	Treponema	Treponema primitia	CE9
Termite-2_GL0064893	Bacteria	Firmicutes	Bacilli	Lactobacillales	Streptococcaceae	Lactococcus	Lactococcus lactis	CE9
Termite-2_GL0054650	Bacteria	Proteobacteria	Gammaproteobacteria	Pseudomonadales	Pseudomonadaceae	Pseudomonas		CE9
Termite-2_GL0064432	Bacteria	Firmicutes	Clostridia	Clostridiales	Peptostreptococcaceae	Clostridium	Clostridium difficile	CE9
Termite-2_GL0087366	Bacteria	Firmicutes	Erysipelotrichi	Erysipelotrichales	Erysipelotrichaceae	Turicibacter		CE9
Termite-2_GL0056469	Bacteria	Firmicutes	Clostridia	Clostridiales	Clostridiaceae	Clostridium	Clostridium perfringens	CE9
Termite-2_GL0106131	Bacteria	Proteobacteria	Gammaproteobacteria	Enterobacteriales	Enterobacteriaceae			CE9
Termite-2_GL0089076	Bacteria	Firmicutes						CE9
Termite-2_GL0106863	Bacteria	Firmicutes	Bacilli	Lactobacillales	Streptococcaceae	Lactococcus	Lactococcus garvieae	CE9
Termite-2_GL0001260	Bacteria	Firmicutes	Bacilli	Lactobacillales	Streptococcaceae	Lactococcus	Lactococcus garvieae	CE9
Termite-2_GL0064769	Bacteria	Firmicutes	Bacilli	Lactobacillales	Streptococcaceae	Streptococcus	Streptococcus parasanguinis	CE9
Termite-2_GL0065588	Bacteria	Spirochaetes	Spirochaetia	Spirochaetales	Spirochaetaceae			CE9
Termite-2_GL0124421	Bacteria	Proteobacteria	Gammaproteobacteria	Enterobacteriales	Enterobacteriaceae	Enterobacter	Enterobacter mori	CE9
Termite-2_GL0117452	Bacteria	Spirochaetes	Spirochaetia	Spirochaetales	Spirochaetaceae	Treponema	Treponema primitia	CE9
Termite-2_GL0075478	Bacteria	Spirochaetes	Spirochaetia	Spirochaetales	Spirochaetaceae	Spirochaeta	Spirochaeta caldaria	CE9
Termite-2_GL0100260	Bacteria	Firmicutes	Bacilli	Lactobacillales	Streptococcaceae	Lactococcus	Lactococcus raffinolactis	CE9
Termite-2_GL0118939	Bacteria	Firmicutes	Bacilli	Lactobacillales	Streptococcaceae	Lactococcus	Lactococcus garvieae	GH25	CBM13	CBM13
Termite-2_GL0106004	Bacteria	Bacteroidetes	Bacteroidia	Bacteroidales				GH43_28	CBM32
Termite-2_GL0072077	Bacteria	Bacteroidetes	Bacteroidia	Bacteroidales	Bacteroidaceae	Bacteroides	Bacteroides cellulosilyticus	GH43_28	CBM32
Termite-2_GL0073793	Bacteria	Bacteroidetes	Bacteroidia	Bacteroidales	Bacteroidaceae	Bacteroides	Bacteroides cellulosilyticus	GH43_28	CBM32
Termite-2_GL0067868	Bacteria	Actinobacteria	Actinobacteria	Coriobacteriales	Coriobacteriaceae	Coriobacterium	Coriobacterium glomerans	GH43_28	CBM32
Termite-2_GL0090776	Bacteria	Bacteroidetes	Bacteroidia	Bacteroidales	Bacteroidaceae	Bacteroides	Bacteroides eggerthii	GH43_28	CBM32
Termite-2_GL0079057	Bacteria	Bacteroidetes	Bacteroidia	Bacteroidales	Bacteroidaceae	Bacteroides	Bacteroides eggerthii	GH43_28	CBM32
Termite-2_GL0010584	Bacteria	Bacteroidetes	Bacteroidia	Bacteroidales	Bacteroidaceae	Bacteroides	Bacteroides cellulosilyticus	GH43_29	CBM6
Termite-2_GL0038947	Bacteria	Proteobacteria	Gammaproteobacteria	Enterobacteriales	Enterobacteriaceae			GH19	CBM73
Termite-2_GL0055057	Bacteria	Bacteroidetes						GH43_19	GH43_34
Termite-2_GL0116481	Bacteria	Acidobacteria	Acidobacteria	Acidobacteriales	Acidobacteriaceae	Candidatus Koribacter	Candidatus Koribacter versatilis	GH9	GH9
Termite-2_GL0122380	Bacteria	Proteobacteria	Gammaproteobacteria	Pseudomonadales	Pseudomonadaceae			GH17	GT2
Termite-2_GL0044782	Bacteria	Firmicutes	Bacilli	Lactobacillales				GH1
Termite-2_GL0021447	Bacteria	Proteobacteria	Gammaproteobacteria	Enterobacteriales	Enterobacteriaceae	Enterobacter		GH1
Termite-2_GL0096676	Bacteria							GH1
Termite-2_GL0088027	Bacteria	Spirochaetes	Spirochaetia	Spirochaetales	Spirochaetaceae	Treponema	Treponema primitia	GH1
Termite-2_GL0028356	Bacteria	Spirochaetes	Spirochaetia	Spirochaetales	Spirochaetaceae	Sphaerochaeta	Sphaerochaeta pleomorpha	GH1
Termite-2_GL0030004	Bacteria	Spirochaetes	Spirochaetia	Spirochaetales	Spirochaetaceae	Sphaerochaeta	Sphaerochaeta pleomorpha	GH1
Termite-2_GL0042107	Bacteria	Firmicutes	Bacilli	Lactobacillales	Streptococcaceae	Lactococcus	Lactococcus lactis	GH1
Termite-2_GL0004294	Bacteria	Firmicutes	Bacilli	Lactobacillales				GH1
Termite-2_GL0000760	Bacteria	Spirochaetes	Spirochaetia	Spirochaetales	Spirochaetaceae	Treponema	Treponema primitia	GH1
Termite-2_GL0080140	Bacteria	Firmicutes	Bacilli	Lactobacillales	Streptococcaceae	Lactococcus	Lactococcus lactis	GH1
Termite-2_GL0012451	Bacteria							GH1
Termite-2_GL0037950	Bacteria	Proteobacteria	Betaproteobacteria	Burkholderiales	Comamonadaceae	Albidiferax	Albidiferax ferrireducens	GH1
Termite-2_GL0094550	Bacteria	Firmicutes	Bacilli	Lactobacillales	Streptococcaceae	Lactococcus	Lactococcus garvieae	GH1
Termite-2_GL0111947	Bacteria	Firmicutes	Bacilli	Lactobacillales	Streptococcaceae	Lactococcus	Lactococcus raffinolactis	GH1
Termite-2_GL0024052	Bacteria	Proteobacteria	Gammaproteobacteria	Enterobacteriales	Enterobacteriaceae			GH1
Termite-2_GL0033469	Bacteria	Firmicutes	Bacilli	Lactobacillales	Streptococcaceae	Lactococcus		GH1
Termite-2_GL0071882	Bacteria	Firmicutes	Bacilli	Lactobacillales				GH1
Termite-2_GL0085839	Bacteria	Firmicutes	Bacilli	Lactobacillales				GH1
Termite-2_GL0016442	Bacteria	Firmicutes	Bacilli	Lactobacillales	Streptococcaceae			GH1
Termite-2_GL0128938	Bacteria							GH1
Termite-2_GL0102859	Bacteria	Spirochaetes	Spirochaetia	Spirochaetales	Spirochaetaceae	Treponema	Treponema primitia	GH1
Termite-2_GL0119948	Bacteria	Firmicutes	Erysipelotrichi	Erysipelotrichales	Erysipelotrichaceae	Coprobacillus		GH1
Termite-2_GL0059221	Bacteria	Firmicutes	Bacilli	Lactobacillales	Enterococcaceae	Tetragenococcus	Tetragenococcus halophilus	GH1
Termite-2_GL0045236	Bacteria	Firmicutes	Clostridia	Clostridiales	Lachnospiraceae			GH1
Termite-2_GL0040260	Bacteria							GH1
Termite-2_GL0029859	Bacteria	Firmicutes	Clostridia	Clostridiales	Lachnospiraceae	Marvinbryantia	Marvinbryantia formatexigens	GH1
Termite-2_GL0041254	Bacteria	Firmicutes	Bacilli	Lactobacillales				GH1
Termite-2_GL0127463	Bacteria	Spirochaetes	Spirochaetia	Spirochaetales	Spirochaetaceae	Sphaerochaeta	Sphaerochaeta coccoides	GH1
Termite-2_GL0042676	Bacteria	Firmicutes	Bacilli	Lactobacillales				GH1
Termite-2_GL0117488	Bacteria	Firmicutes	Bacilli	Lactobacillales				GH1
Termite-2_GL0050293	Bacteria	Firmicutes	Bacilli	Lactobacillales				GH1
Termite-2_GL0068674	Bacteria	Firmicutes	Bacilli	Lactobacillales				GH1
Termite-2_GL0003694	Bacteria	Firmicutes	Bacilli	Lactobacillales				GH1
Termite-2_GL0079178	Bacteria	Firmicutes	Bacilli	Lactobacillales				GH1
Termite-2_GL0121216	Bacteria	Firmicutes	Bacilli					GH1
Termite-2_GL0112033	Bacteria	Firmicutes	Bacilli	Lactobacillales				GH1
Termite-2_GL0042289	Bacteria	Firmicutes	Bacilli	Lactobacillales				GH1
Termite-2_GL0083920	Bacteria	Firmicutes	Bacilli	Lactobacillales				GH1
Termite-2_GL0007881	Bacteria	Firmicutes	Bacilli	Lactobacillales	Streptococcaceae	Lactococcus	Lactococcus raffinolactis	GH1
Termite-2_GL0081199	Bacteria	Firmicutes						GH1
Termite-2_GL0008610	Bacteria	Spirochaetes	Spirochaetia	Spirochaetales	Spirochaetaceae	Treponema	Treponema primitia	GH1
Termite-2_GL0031472	Bacteria	Firmicutes	Bacilli	Lactobacillales	Streptococcaceae	Lactococcus	Lactococcus lactis	GH1
Termite-2_GL0112317	Bacteria	Firmicutes	Bacilli	Lactobacillales	Streptococcaceae	Lactococcus	Lactococcus raffinolactis	GH1
Termite-2_GL0006180	Bacteria	Firmicutes	Clostridia	Clostridiales	Clostridiaceae	Clostridium	Clostridium clostridioforme	GH1
Termite-2_GL0050280	Bacteria	Firmicutes	Bacilli	Lactobacillales				GH1
Termite-2_GL0122532	Bacteria	Proteobacteria	Gammaproteobacteria	Enterobacteriales	Enterobacteriaceae			GH1
Termite-2_GL0014133	Bacteria	Firmicutes	Bacilli	Lactobacillales	Streptococcaceae	Lactococcus	Lactococcus raffinolactis	GH1
Termite-2_GL0054245	Bacteria	Firmicutes	Bacilli	Lactobacillales	Streptococcaceae	Lactococcus	Lactococcus raffinolactis	GH1
Termite-2_GL0051693	Bacteria	Firmicutes						GH1
Termite-2_GL0007702	Bacteria	Firmicutes	Bacilli	Lactobacillales	Leuconostocaceae	Weissella	Weissella cibaria	GH1
Termite-2_GL0010947	Bacteria	Firmicutes	Bacilli	Lactobacillales	Streptococcaceae	Lactococcus	Lactococcus lactis	GH1
Termite-2_GL0063470	Bacteria	Firmicutes	Bacilli	Lactobacillales	Enterococcaceae	Tetragenococcus	Tetragenococcus halophilus	GH1
Termite-2_GL0055814	Bacteria	Firmicutes						GH1
Termite-2_GL0128936	Bacteria	Firmicutes	Bacilli	Lactobacillales	Streptococcaceae	Lactococcus	Lactococcus garvieae	GH1
Termite-2_GL0046220	Bacteria							GH1
Termite-2_GL0068982	Bacteria	Firmicutes						GH1
Termite-2_GL0062475	Bacteria							GH1
Termite-2_GL0058393	Bacteria	Firmicutes						GH1
Termite-2_GL0113689	Bacteria	Firmicutes	Clostridia	Clostridiales	Peptostreptococcaceae	Clostridium	Clostridium difficile	GH1
Termite-2_GL0079177	Bacteria							GH1
Termite-2_GL0044783	Bacteria	Firmicutes	Bacilli	Lactobacillales	Streptococcaceae	Lactococcus	Lactococcus garvieae	GH1
Termite-2_GL0126597	Bacteria							GH1
Termite-2_GL0128940	Bacteria	Firmicutes	Bacilli	Lactobacillales				GH1
Termite-2_GL0000046	Bacteria	Firmicutes	Bacilli	Lactobacillales				GH1
Termite-2_GL0090662	Bacteria	Firmicutes	Bacilli	Lactobacillales				GH1
Termite-2_GL0079629	Bacteria	Proteobacteria	Gammaproteobacteria	Enterobacteriales	Enterobacteriaceae			GH1
Termite-2_GL0101308	Bacteria	Firmicutes	Bacilli	Lactobacillales				GH1
Termite-2_GL0104042	Bacteria							GH1
Termite-2_GL0123182	Bacteria							GH1
Termite-2_GL0021468	Bacteria	Firmicutes	Erysipelotrichi	Erysipelotrichales	Erysipelotrichaceae			GH1
Termite-2_GL0109795	Bacteria							GH1
Termite-2_GL0091533	Bacteria	Firmicutes						GH1
Termite-2_GL0066992	Bacteria	Firmicutes						GH1
Termite-2_GL0078343	Bacteria	Firmicutes						GH1
Termite-2_GL0089695	Bacteria							GH1
Termite-2_GL0093193	Bacteria							GH1
Termite-2_GL0036080	Bacteria							GH1
Termite-2_GL0018509	Bacteria	Bacteroidetes	Bacteroidia	Bacteroidales	Porphyromonadaceae	Dysgonomonas	Dysgonomonas gadei	GH10
Termite-2_GL0019299	Bacteria	Firmicutes	Clostridia	Clostridiales	Clostridiaceae	Clostridium		GH10
Termite-2_GL0012670	Bacteria	Firmicutes						GH10
Termite-2_GL0109190	Bacteria	Firmicutes						GH10
Termite-2_GL0119674	Bacteria							GH10
Termite-2_GL0072419	Bacteria	Spirochaetes	Spirochaetia	Spirochaetales	Spirochaetaceae	Treponema	Treponema azotonutricium	GH10
Termite-2_GL0085332	Bacteria	Firmicutes	Clostridia	Clostridiales	Clostridiaceae	Clostridium		GH10
Termite-2_GL0035995	Bacteria	Firmicutes	Clostridia	Clostridiales	Lachnospiraceae			GH10
Termite-2_GL0059925	Bacteria							GH10
Termite-2_GL0026972	Bacteria	Bacteroidetes	Bacteroidia	Bacteroidales	Bacteroidaceae	Bacteroides	Bacteroides eggerthii	GH10
Termite-2_GL0047812	Bacteria							GH10
Termite-2_GL0081111	Bacteria	Firmicutes	Clostridia	Thermoanaerobacterales	Thermoanaerobacterales Family III. Incertae Sedis	Caldicellulosiruptor	Caldicellulosiruptor owensensis	GH10
Termite-2_GL0024062	Bacteria	Firmicutes	Bacilli	Bacillales	Alicyclobacillaceae	Alicyclobacillus		GH10
Termite-2_GL0045732	Bacteria	Proteobacteria	Gammaproteobacteria	Pseudomonadales	Pseudomonadaceae	Pseudomonas		GH102
Termite-2_GL0122291	Bacteria	Proteobacteria	Gammaproteobacteria	Enterobacteriales	Enterobacteriaceae			GH102
Termite-2_GL0014910	Bacteria	Proteobacteria	Gammaproteobacteria	Enterobacteriales	Enterobacteriaceae			GH102
Termite-2_GL0048184	Bacteria	Proteobacteria	Gammaproteobacteria	Xanthomonadales	Xanthomonadaceae	Stenotrophomonas	Stenotrophomonas maltophilia	GH102
Termite-2_GL0104073	Bacteria	Proteobacteria	Gammaproteobacteria	Pseudomonadales	Pseudomonadaceae	Pseudomonas		GH103
Termite-2_GL0043717	Bacteria	Proteobacteria	Gammaproteobacteria	Enterobacteriales	Enterobacteriaceae			GH103
Termite-2_GL0104066	Bacteria	Proteobacteria	Gammaproteobacteria	Pseudomonadales	Pseudomonadaceae	Pseudomonas		GH103
Termite-2_GL0024951	Bacteria	Bacteroidetes						GH105
Termite-2_GL0009431	Bacteria	Firmicutes	Clostridia	Clostridiales	Clostridiaceae	Clostridium	Clostridium hathewayi	GH105
Termite-2_GL0048727	Bacteria	Bacteroidetes	Flavobacteriia	Flavobacteriales	Flavobacteriaceae	Mesoflavibacter	Mesoflavibacter zeaxanthinifaciens	GH105
Termite-2_GL0102161	Bacteria	Bacteroidetes	Bacteroidia	Bacteroidales	Bacteroidaceae	Bacteroides	Bacteroides caccae	GH105
Termite-2_GL0117828	Bacteria	Bacteroidetes	Bacteroidia	Bacteroidales	Porphyromonadaceae	Dysgonomonas	Dysgonomonas gadei	GH105
Termite-2_GL0026462	Bacteria	Firmicutes	Clostridia	Clostridiales	Clostridiaceae	Clostridium	Clostridium phytofermentans	GH105
Termite-2_GL0024492	Bacteria	Spirochaetes	Spirochaetia	Spirochaetales	Spirochaetaceae	Sphaerochaeta	Sphaerochaeta pleomorpha	GH105
Termite-2_GL0106262	Bacteria	Bacteroidetes	Bacteroidia	Bacteroidales				GH105
Termite-2_GL0081659	Bacteria	Firmicutes	Bacilli	Lactobacillales	Enterococcaceae	Enterococcus	Enterococcus casseliflavus	GH105
Termite-2_GL0035032	Bacteria	Bacteroidetes	Sphingobacteriia	Sphingobacteriales	Chitinophagaceae	Niabella	Niabella soli	GH105
Termite-2_GL0082665	Bacteria	Proteobacteria	Gammaproteobacteria	Enterobacteriales	Enterobacteriaceae	Enterobacter		GH105
Termite-2_GL0101609	Bacteria	Bacteroidetes	Bacteroidia	Bacteroidales	Porphyromonadaceae	Dysgonomonas	Dysgonomonas gadei	GH105
Termite-2_GL0094277	Bacteria							GH106
Termite-2_GL0001787	Bacteria	Bacteroidetes	Bacteroidia	Bacteroidales	Porphyromonadaceae	Tannerella	Tannerella forsythia	GH106
Termite-2_GL0055895	Bacteria	Bacteroidetes	Bacteroidia	Bacteroidales	Porphyromonadaceae	Tannerella	Tannerella forsythia	GH106
Termite-2_GL0069559	Bacteria	Bacteroidetes	Sphingobacteriia	Sphingobacteriales	Sphingobacteriaceae			GH106
Termite-2_GL0100363	Bacteria	Bacteroidetes	Bacteroidia	Bacteroidales	Rikenellaceae	Alistipes	Alistipes indistinctus	GH106
Termite-2_GL0042818	Bacteria	Bacteroidetes	Cytophagia	Cytophagales	Cytophagaceae	Runella	Runella slithyformis	GH106
Termite-2_GL0086993	Bacteria	Bacteroidetes						GH106
Termite-2_GL0047377	Bacteria	Bacteroidetes	Sphingobacteriia	Sphingobacteriales	Chitinophagaceae	Chitinophaga	Chitinophaga pinensis	GH106
Termite-2_GL0071098	Bacteria	Bacteroidetes	Cytophagia	Cytophagales	Cytophagaceae	Runella	Runella slithyformis	GH106
Termite-2_GL0098340	Bacteria	Bacteroidetes						GH106
Termite-2_GL0013462	Bacteria	Bacteroidetes	Bacteroidia	Bacteroidales	Rikenellaceae	Alistipes	Alistipes indistinctus	GH106
Termite-2_GL0107805	Bacteria	Firmicutes	Clostridia	Clostridiales	Lachnospiraceae			GH106
Termite-2_GL0113895	Bacteria	Bacteroidetes						GH106
Termite-2_GL0084320	Bacteria							GH106
Termite-2_GL0018454	Bacteria							GH106
Termite-2_GL0002525	Bacteria	Bacteroidetes	Sphingobacteriia	Sphingobacteriales	Saprospiraceae	Haliscomenobacter	Haliscomenobacter hydrossis	GH106
Termite-2_GL0089381	Bacteria	Bacteroidetes	Bacteroidia	Bacteroidales				GH106
Termite-2_GL0111069	Bacteria	Bacteroidetes	Bacteroidia	Bacteroidales	Bacteroidaceae	Bacteroides	Bacteroides xylanisolvens	GH106
Termite-2_GL0049102	Bacteria	Verrucomicrobia	Opitutae	Opitutales	Opitutaceae	Opitutus	Opitutus terrae	GH106
Termite-2_GL0046953	Bacteria	Bacteroidetes						GH106
Termite-2_GL0051268	Bacteria	Bacteroidetes	Bacteroidia	Bacteroidales	Bacteroidaceae	Bacteroides	Bacteroides ovatus	GH106
Termite-2_GL0085781	Bacteria	Bacteroidetes	Bacteroidia	Bacteroidales	Bacteroidaceae	Bacteroides	Bacteroides xylanisolvens	GH106
Termite-2_GL0062802	Bacteria	Firmicutes	Bacilli	Bacillales	Paenibacillaceae	Paenibacillus	Paenibacillus peoriae	GH106
Termite-2_GL0040581	Bacteria	Firmicutes	Clostridia	Clostridiales	Lachnospiraceae			GH106
Termite-2_GL0119406	Bacteria	Firmicutes	Clostridia	Clostridiales	Clostridiaceae	Clostridium	Clostridium methylpentosum	GH106
Termite-2_GL0002451	Bacteria	Bacteroidetes	Bacteroidia	Bacteroidales	Porphyromonadaceae	Porphyromonas	Porphyromonas gingivalis	GH108
Termite-2_GL0067681	Bacteria	Synergistetes	Synergistia	Synergistales	Synergistaceae	Dethiosulfovibrio	Dethiosulfovibrio peptidovorans	GH108
Termite-2_GL0021494	Bacteria	Synergistetes	Synergistia	Synergistales	Synergistaceae	Dethiosulfovibrio	Dethiosulfovibrio peptidovorans	GH108
Termite-2_GL0099973	Bacteria	Bacteroidetes	Bacteroidia	Bacteroidales	Bacteroidaceae	Bacteroides	Bacteroides helcogenes	GH108
Termite-2_GL0082116	Bacteria	Bacteroidetes						GH109
Termite-2_GL0080037	Bacteria	Bacteroidetes	Bacteroidia	Bacteroidales	Porphyromonadaceae	Dysgonomonas	Dysgonomonas gadei	GH109
Termite-2_GL0063658	Bacteria	Proteobacteria	Alphaproteobacteria	Caulobacterales	Caulobacteraceae	Asticcacaulis	Asticcacaulis biprosthecium	GH109
Termite-2_GL0114213	Bacteria	Firmicutes	Negativicutes	Selenomonadales	Veillonellaceae	Mitsuokella	Mitsuokella multacida	GH109
Termite-2_GL0086682	Bacteria	Bacteroidetes	Bacteroidia	Bacteroidales				GH109
Termite-2_GL0006509	Bacteria	Bacteroidetes	Bacteroidia	Bacteroidales	Porphyromonadaceae	Dysgonomonas	Dysgonomonas gadei	GH109
Termite-2_GL0029902	Bacteria	Bacteroidetes	Bacteroidia	Bacteroidales				GH109
Termite-2_GL0072253	Bacteria	Firmicutes	Bacilli	Lactobacillales	Streptococcaceae	Lactococcus	Lactococcus raffinolactis	GH109
Termite-2_GL0008654	Bacteria	Planctomycetes	Planctomycetia	Planctomycetales	Planctomycetaceae	Planctomyces	Planctomyces maris	GH109
Termite-2_GL0055671	Bacteria	Planctomycetes	Planctomycetia	Planctomycetales	Planctomycetaceae	Isosphaera	Isosphaera pallida	GH109
Termite-2_GL0051123	Bacteria	Bacteroidetes	Cytophagia	Cytophagales	Cytophagaceae			GH109
Termite-2_GL0105526	Bacteria							GH109
Termite-2_GL0071159	Bacteria	Bacteroidetes	Bacteroidia	Bacteroidales				GH109
Termite-2_GL0067164	Bacteria	Planctomycetes	Planctomycetia	Planctomycetales	Planctomycetaceae	Planctomyces	Planctomyces brasiliensis	GH109
Termite-2_GL0026023	Bacteria	Bacteroidetes	Bacteroidia	Bacteroidales				GH109
Termite-2_GL0105014	Bacteria	Firmicutes	Negativicutes	Selenomonadales	Veillonellaceae	Mitsuokella	Mitsuokella multacida	GH109
Termite-2_GL0105733	Bacteria	Bacteroidetes	Cytophagia	Cytophagales	Cytophagaceae	Fibrisoma	Fibrisoma limi	GH109
Termite-2_GL0022412	Bacteria	Firmicutes	Bacilli	Lactobacillales	Streptococcaceae	Lactococcus	Lactococcus raffinolactis	GH109
Termite-2_GL0016869	Bacteria	Firmicutes						GH109
Termite-2_GL0044069	Bacteria	Bacteroidetes	Bacteroidia	Bacteroidales	Porphyromonadaceae	Dysgonomonas	Dysgonomonas gadei	GH109
Termite-2_GL0041137	Bacteria	Bacteroidetes	Sphingobacteriia	Sphingobacteriales	Chitinophagaceae	Niabella	Niabella soli	GH109
Termite-2_GL0116136	Bacteria	Bacteroidetes	Bacteroidia	Bacteroidales				GH109
Termite-2_GL0041302	Bacteria	Planctomycetes	Planctomycetia	Planctomycetales	Planctomycetaceae	Planctomyces	Planctomyces maris	GH109
Termite-2_GL0120371	Bacteria	Bacteroidetes	Bacteroidia	Bacteroidales				GH109
Termite-2_GL0049861	Bacteria	Verrucomicrobia	Opitutae	Puniceicoccales	Puniceicoccaceae	Coraliomargarita	Coraliomargarita akajimensis	GH109
Termite-2_GL0045171	Bacteria	Verrucomicrobia	Opitutae	Puniceicoccales	Puniceicoccaceae	Coraliomargarita	Coraliomargarita akajimensis	GH109
Termite-2_GL0057221	Bacteria	Bacteroidetes	Bacteroidia	Bacteroidales	Porphyromonadaceae	Parabacteroides	Parabacteroides merdae	GH109
Termite-2_GL0091088	Bacteria	Bacteroidetes	Bacteroidia	Bacteroidales				GH109
Termite-2_GL0012118	Bacteria	Spirochaetes	Spirochaetia	Spirochaetales	Spirochaetaceae	Treponema	Treponema azotonutricium	GH109
Termite-2_GL0083195	Bacteria	Bacteroidetes						GH109
Termite-2_GL0079297	Bacteria	Bacteroidetes	Bacteroidia	Bacteroidales	Rikenellaceae	Alistipes	Alistipes indistinctus	GH109
Termite-2_GL0117234	Bacteria	Bacteroidetes	Bacteroidia	Bacteroidales	Rikenellaceae	Alistipes	Alistipes indistinctus	GH109
Termite-2_GL0092518	Bacteria	Firmicutes	Bacilli	Lactobacillales	Streptococcaceae	Lactococcus	Lactococcus raffinolactis	GH109
Termite-2_GL0062049	Bacteria	Firmicutes	Bacilli	Lactobacillales	Enterococcaceae	Enterococcus	Enterococcus faecium	GH109
Termite-2_GL0056491	Bacteria							GH109
Termite-2_GL0021744	Bacteria	Firmicutes	Clostridia	Thermoanaerobacterales	Thermoanaerobacterales Family III. Incertae Sedis	Thermoanaerobacterium		GH109
Termite-2_GL0106733	Bacteria	Proteobacteria	Gammaproteobacteria	Enterobacteriales	Enterobacteriaceae	Enterobacter		GH109
Termite-2_GL0043015	Bacteria	Firmicutes	Clostridia	Clostridiales	Lachnospiraceae			GH109
Termite-2_GL0120141	Bacteria	Firmicutes	Clostridia	Clostridiales	Lachnospiraceae			GH109
Termite-2_GL0045460	Bacteria	Spirochaetes	Spirochaetia	Spirochaetales	Spirochaetaceae	Treponema	Treponema azotonutricium	GH109
Termite-2_GL0004784	Bacteria	Bacteroidetes						GH109
Termite-2_GL0036644	Bacteria	Spirochaetes	Spirochaetia	Spirochaetales	Spirochaetaceae	Treponema	Treponema azotonutricium	GH109
Termite-2_GL0099493	Bacteria	Planctomycetes	Planctomycetia	Planctomycetales	Planctomycetaceae	Pirellula	Pirellula staleyi	GH109
Termite-2_GL0061485	Bacteria	Bacteroidetes	Cytophagia	Cytophagales	Cytophagaceae	Fibrella	Fibrella aestuarina	GH109
Termite-2_GL0121497	Bacteria	Bacteroidetes	Bacteroidia	Bacteroidales	Porphyromonadaceae	Parabacteroides	Parabacteroides merdae	GH109
Termite-2_GL0093886	Bacteria	Spirochaetes	Spirochaetia	Spirochaetales	Spirochaetaceae	Treponema	Treponema primitia	GH109
Termite-2_GL0121852	Bacteria	Firmicutes	Clostridia	Thermoanaerobacterales	Thermoanaerobacteraceae	Caldanaerobacter	Caldanaerobacter subterraneus	GH109
Termite-2_GL0100394	Bacteria	Spirochaetes	Spirochaetia	Spirochaetales	Spirochaetaceae	Treponema	Treponema primitia	GH109
Termite-2_GL0076872	Bacteria	Firmicutes	Bacilli	Lactobacillales	Streptococcaceae	Lactococcus	Lactococcus raffinolactis	GH109
Termite-2_GL0093665	Bacteria	Firmicutes	Negativicutes	Selenomonadales	Veillonellaceae	Mitsuokella	Mitsuokella multacida	GH109
Termite-2_GL0044635	Bacteria	Spirochaetes	Spirochaetia	Spirochaetales	Spirochaetaceae	Treponema	Treponema primitia	GH109
Termite-2_GL0018732	Bacteria	Proteobacteria						GH109
Termite-2_GL0052827	Bacteria	Bacteroidetes	Bacteroidia	Bacteroidales	Porphyromonadaceae	Dysgonomonas	Dysgonomonas gadei	GH11
Termite-2_GL0080679	Bacteria	Bacteroidetes	Bacteroidia	Bacteroidales	Porphyromonadaceae	Dysgonomonas	Dysgonomonas gadei	GH11
Termite-2_GL0049858	Bacteria	Bacteroidetes	Sphingobacteriia	Sphingobacteriales	Chitinophagaceae	Niabella	Niabella soli	GH110
Termite-2_GL0019420	Bacteria	Firmicutes	Clostridia	Clostridiales	Ruminococcaceae	Ethanoligenens	Ethanoligenens harbinense	GH113
Termite-2_GL0038261	Bacteria	Firmicutes	Bacilli	Lactobacillales	Enterococcaceae	Enterococcus	Enterococcus casseliflavus	GH113
Termite-2_GL0050286	Bacteria	Firmicutes	Bacilli	Lactobacillales	Enterococcaceae	Enterococcus	Enterococcus casseliflavus	GH113
Termite-2_GL0068669	Bacteria	Firmicutes	Bacilli	Lactobacillales	Streptococcaceae	Lactococcus	Lactococcus lactis	GH113
Termite-2_GL0049415	Bacteria	Firmicutes	Clostridia	Clostridiales	Clostridiaceae	Clostridium		GH115
Termite-2_GL0117865	Bacteria	Firmicutes	Bacilli	Lactobacillales	Streptococcaceae	Lactococcus	Lactococcus lactis	GH115
Termite-2_GL0064446	Bacteria	Firmicutes	Bacilli	Lactobacillales	Streptococcaceae	Lactococcus	Lactococcus lactis	GH115
Termite-2_GL0103716	Bacteria	Ignavibacteria	Ignavibacteria	Ignavibacteriales	Ignavibacteriaceae	Melioribacter	Melioribacter roseus	GH115
Termite-2_GL0032409	Bacteria							GH115
Termite-2_GL0092111	Bacteria	Chloroflexi	Caldilineae	Caldilineales	Caldilineaceae	Caldilinea	Caldilinea aerophila	GH116
Termite-2_GL0007887	Bacteria	Bacteroidetes	Sphingobacteriia	Sphingobacteriales	Sphingobacteriaceae	Sphingobacterium		GH116
Termite-2_GL0077510	Bacteria	Firmicutes	Clostridia	Thermoanaerobacterales	Thermoanaerobacterales Family IV. Incertae Sedis	Mahella	Mahella australiensis	GH116
Termite-2_GL0110109	Bacteria	NA	NA	NA	NA	Thermobaculum	Thermobaculum terrenum	GH116
Termite-2_GL0110203	Bacteria	Bacteroidetes	Bacteroidia	Bacteroidales	Bacteroidaceae	Bacteroides	Bacteroides coprophilus	GH116
Termite-2_GL0100364	Bacteria	Bacteroidetes	Bacteroidia	Bacteroidales	Bacteroidaceae	Bacteroides		GH116
Termite-2_GL0050401	Bacteria							GH116
Termite-2_GL0076130	Bacteria							GH120
Termite-2_GL0051372	Bacteria	Bacteroidetes	Bacteroidia	Bacteroidales	Bacteroidaceae	Bacteroides	Bacteroides eggerthii	GH120
Termite-2_GL0049541	Bacteria	Actinobacteria	Actinobacteria	Actinomycetales	Cellulomonadaceae	Cellulomonas	Cellulomonas fimi	GH120
Termite-2_GL0020967	Bacteria	Bacteroidetes	Bacteroidia	Bacteroidales				GH123
Termite-2_GL0086092	Bacteria	Bacteroidetes	Bacteroidia	Bacteroidales	Porphyromonadaceae	Odoribacter	Odoribacter splanchnicus	GH125
Termite-2_GL0113882	Bacteria	Bacteroidetes	Bacteroidia	Bacteroidales	Porphyromonadaceae	Odoribacter		GH125
Termite-2_GL0118817	Bacteria	Firmicutes	Bacilli	Lactobacillales				GH125
Termite-2_GL0041889	Bacteria	Bacteroidetes	Bacteroidia	Bacteroidales				GH125
Termite-2_GL0117743	Bacteria	Bacteroidetes	Bacteroidia	Bacteroidales	Porphyromonadaceae	Dysgonomonas	Dysgonomonas gadei	GH125
Termite-2_GL0085842	Bacteria	Firmicutes	Bacilli	Lactobacillales				GH125
Termite-2_GL0131033	Bacteria	Bacteroidetes						GH125
Termite-2_GL0016444	Bacteria	Firmicutes	Bacilli	Lactobacillales	Streptococcaceae	Lactococcus	Lactococcus garvieae	GH125
Termite-2_GL0048642	Bacteria	Firmicutes	Bacilli	Lactobacillales				GH125
Termite-2_GL0068577	Bacteria	Bacteroidetes	Bacteroidia	Bacteroidales	Porphyromonadaceae	Dysgonomonas	Dysgonomonas gadei	GH125
Termite-2_GL0012842	Bacteria	Bacteroidetes						GH127
Termite-2_GL0092063	Bacteria	Firmicutes	Negativicutes	Selenomonadales	Veillonellaceae	Pelosinus	Pelosinus fermentans	GH127
Termite-2_GL0038817	Bacteria	Spirochaetes	Spirochaetia	Spirochaetales	Spirochaetaceae	Treponema	Treponema azotonutricium	GH127
Termite-2_GL0010797	Bacteria	Bacteroidetes	Bacteroidia	Bacteroidales	Porphyromonadaceae	Parabacteroides	Parabacteroides merdae	GH127
Termite-2_GL0105658	Bacteria	Firmicutes	Clostridia	Clostridiales	Lachnospiraceae	Roseburia		GH127
Termite-2_GL0017479	Bacteria	Bacteroidetes	Bacteroidia	Bacteroidales	Porphyromonadaceae	Parabacteroides	Parabacteroides distasonis	GH127
Termite-2_GL0105429	Bacteria	Bacteroidetes	Bacteroidia	Bacteroidales	Porphyromonadaceae	Parabacteroides		GH127
Termite-2_GL0001722	Bacteria	Spirochaetes	Spirochaetia	Spirochaetales	Spirochaetaceae	Treponema	Treponema azotonutricium	GH127
Termite-2_GL0027613	Bacteria	Bacteroidetes	Sphingobacteriia	Sphingobacteriales	Saprospiraceae	Haliscomenobacter	Haliscomenobacter hydrossis	GH127
Termite-2_GL0014941	Bacteria	Bacteroidetes	Bacteroidia	Bacteroidales	Prevotellaceae	Prevotella	Prevotella maculosa	GH127
Termite-2_GL0014434	Bacteria	Bacteroidetes	Bacteroidia	Bacteroidales	Prevotellaceae	Prevotella	Prevotella maculosa	GH127
Termite-2_GL0027973	Bacteria	Bacteroidetes	Bacteroidia	Bacteroidales	Prevotellaceae	Prevotella	Prevotella maculosa	GH127
Termite-2_GL0025497	Bacteria	Bacteroidetes	Bacteroidia	Bacteroidales	Bacteroidaceae	Bacteroides		GH127
Termite-2_GL0028274	Bacteria	Bacteroidetes	Bacteroidia	Bacteroidales	Bacteroidaceae	Bacteroides		GH127
Termite-2_GL0080249	Bacteria	Bacteroidetes	Bacteroidia	Bacteroidales	Porphyromonadaceae	Dysgonomonas	Dysgonomonas gadei	GH127
Termite-2_GL0050391	Bacteria	Firmicutes	Bacilli	Bacillales	Paenibacillaceae	Paenibacillus	Paenibacillus peoriae	GH127
Termite-2_GL0052253	Bacteria	Proteobacteria	Gammaproteobacteria	Xanthomonadales	Xanthomonadaceae	Rhodanobacter		GH127
Termite-2_GL0074825	Bacteria	Bacteroidetes	Bacteroidia	Bacteroidales	Porphyromonadaceae	Dysgonomonas	Dysgonomonas gadei	GH127
Termite-2_GL0121310	Bacteria	Firmicutes	Clostridia	Clostridiales	Lachnospiraceae			GH127
Termite-2_GL0095555	Bacteria	Proteobacteria	Gammaproteobacteria	Alteromonadales	Alteromonadaceae	Saccharophagus	Saccharophagus degradans	GH128
Termite-2_GL0121898	Bacteria							GH128
Termite-2_GL0004480	Bacteria	Firmicutes	Clostridia	Clostridiales	Lachnospiraceae			GH129
Termite-2_GL0044331	Bacteria	Proteobacteria						GH129
Termite-2_GL0022290	Bacteria	Bacteroidetes	Bacteroidia	Bacteroidales	Bacteroidaceae	Bacteroides	Bacteroides cellulosilyticus	GH13
Termite-2_GL0047413	Bacteria							GH13
Termite-2_GL0015356	Bacteria							GH13
Termite-2_GL0012688	Bacteria							GH13_20
Termite-2_GL0113799	Bacteria	Proteobacteria	Gammaproteobacteria	Pseudomonadales	Pseudomonadaceae	Pseudomonas		GH13_3
Termite-2_GL0062439	Bacteria	Bacteroidetes	Bacteroidia	Bacteroidales	Porphyromonadaceae	Dysgonomonas	Dysgonomonas gadei	GH13_36
Termite-2_GL0054482	Bacteria	Bacteroidetes	Bacteroidia	Bacteroidales	Porphyromonadaceae	Dysgonomonas	Dysgonomonas gadei	GH13
Termite-2_GL0086156	Bacteria	Bacteroidetes	Bacteroidia	Bacteroidales	Porphyromonadaceae	Dysgonomonas	Dysgonomonas mossii	GH13
Termite-2_GL0123459	Bacteria	Proteobacteria	Gammaproteobacteria	Enterobacteriales	Enterobacteriaceae	Enterobacter		GH13_10
Termite-2_GL0126856	Bacteria							GH13_8
Termite-2_GL0087566	Bacteria	Bacteroidetes	Bacteroidia	Bacteroidales	Porphyromonadaceae	Tannerella	Tannerella forsythia	GH13_8
Termite-2_GL0063078	Bacteria	Firmicutes	Clostridia	Clostridiales	Peptostreptococcaceae	Clostridium	Clostridium difficile	GH13_8
Termite-2_GL0077984	Bacteria	Bacteroidetes	Bacteroidia	Bacteroidales	Porphyromonadaceae	Dysgonomonas		GH13_8
Termite-2_GL0093432	Bacteria	Firmicutes						GH13_8
Termite-2_GL0061393	Bacteria	Proteobacteria	Deltaproteobacteria	Desulfovibrionales	Desulfovibrionaceae	Desulfovibrio		GH13_8
Termite-2_GL0005693	Bacteria	Bacteroidetes	Bacteroidia	Bacteroidales	Porphyromonadaceae	Odoribacter	Odoribacter splanchnicus	GH13_8
Termite-2_GL0061371	Bacteria	Bacteroidetes	Bacteroidia	Bacteroidales				GH13_8
Termite-2_GL0129991	Bacteria	Firmicutes	Clostridia	Clostridiales	Peptostreptococcaceae	Clostridium	Clostridium difficile	GH13_8
Termite-2_GL0031228	Bacteria							GH13_8
Termite-2_GL0039703	Bacteria	Firmicutes	Clostridia	Clostridiales	Clostridiales Family XI. Incertae Sedis	Anaerococcus		GH13_8
Termite-2_GL0020371	Bacteria	Bacteroidetes	Bacteroidia	Bacteroidales	Porphyromonadaceae	Odoribacter	Odoribacter splanchnicus	GH13_8
Termite-2_GL0112838	Bacteria	Synergistetes						GH13_9
Termite-2_GL0027933	Bacteria	Synergistetes						GH13_9
Termite-2_GL0040709	Bacteria	Synergistetes						GH13_9
Termite-2_GL0055865	Bacteria	Synergistetes	Synergistia	Synergistales	Synergistaceae	Synergistes		GH13_9
Termite-2_GL0092082	Bacteria	Proteobacteria	Gammaproteobacteria	Xanthomonadales	Xanthomonadaceae	Stenotrophomonas		GH13_2
Termite-2_GL0117750	Bacteria	Firmicutes						GH13_20
Termite-2_GL0117992	Bacteria	Firmicutes	Bacilli	Lactobacillales	Streptococcaceae	Lactococcus	Lactococcus lactis	GH13_18
Termite-2_GL0048364	Bacteria	Proteobacteria	Gammaproteobacteria	Enterobacteriales	Enterobacteriaceae	Enterobacter		GH13_18
Termite-2_GL0006471	Bacteria	Spirochaetes	Spirochaetia	Spirochaetales	Spirochaetaceae	Treponema	Treponema primitia	GH13_18
Termite-2_GL0123248	Bacteria							GH13_11
Termite-2_GL0026319	Bacteria	Spirochaetes	Spirochaetia	Spirochaetales	Spirochaetaceae	Treponema	Treponema primitia	GH13_11
Termite-2_GL0078544	Bacteria	Spirochaetes	Spirochaetia	Spirochaetales	Spirochaetaceae	Treponema		GH13_11
Termite-2_GL0014101	Bacteria	Spirochaetes	Spirochaetia	Spirochaetales	Spirochaetaceae	Treponema	Treponema primitia	GH13_11
Termite-2_GL0092784	Bacteria	Proteobacteria	Gammaproteobacteria	Enterobacteriales	Enterobacteriaceae	Enterobacter		GH13_11
Termite-2_GL0094314	Bacteria	Spirochaetes	Spirochaetia	Spirochaetales	Spirochaetaceae			GH13_11
Termite-2_GL0123961	Bacteria							GH13_11
Termite-2_GL0042336	Bacteria	Spirochaetes	Spirochaetia	Spirochaetales	Spirochaetaceae			GH13_11
Termite-2_GL0055269	Bacteria	Spirochaetes	Spirochaetia	Spirochaetales	Spirochaetaceae	Treponema	Treponema primitia	GH13_11
Termite-2_GL0104152	Bacteria							GH13_11
Termite-2_GL0129801	Bacteria	Spirochaetes	Spirochaetia	Spirochaetales	Spirochaetaceae	Treponema		GH13_11
Termite-2_GL0048859	Bacteria	Proteobacteria	Gammaproteobacteria	Enterobacteriales	Enterobacteriaceae			GH13_11
Termite-2_GL0075225	Bacteria							GH13_11
Termite-2_GL0068816	Bacteria	Proteobacteria	Gammaproteobacteria	Enterobacteriales	Enterobacteriaceae	Citrobacter	Citrobacter rodentium	GH13_11
Termite-2_GL0030435	Bacteria	Spirochaetes	Spirochaetia	Spirochaetales	Spirochaetaceae	Treponema	Treponema azotonutricium	GH13_11
Termite-2_GL0116425	Bacteria	Spirochaetes	Spirochaetia	Spirochaetales	Spirochaetaceae	Treponema	Treponema primitia	GH13_11
Termite-2_GL0034321	Bacteria	Spirochaetes	Spirochaetia	Spirochaetales	Spirochaetaceae	Treponema	Treponema primitia	GH13_11
Termite-2_GL0099532	Bacteria	Spirochaetes	Spirochaetia	Spirochaetales	Spirochaetaceae	Treponema	Treponema azotonutricium	GH13_11
Termite-2_GL0100232	Bacteria	Spirochaetes	Spirochaetia	Spirochaetales	Spirochaetaceae			GH13_11
Termite-2_GL0066521	Bacteria	Firmicutes	Bacilli	Lactobacillales	Streptococcaceae	Lactococcus	Lactococcus raffinolactis	GH13
Termite-2_GL0008893	Bacteria	Proteobacteria	Gammaproteobacteria	Enterobacteriales	Enterobacteriaceae			GH13_19
Termite-2_GL0000277	Bacteria	Proteobacteria	Gammaproteobacteria	Enterobacteriales	Enterobacteriaceae			GH13_19
Termite-2_GL0060042	Bacteria	Firmicutes	Clostridia	Clostridiales	Lachnospiraceae	Cellulosilyticum	Cellulosilyticum lentocellum	GH13_36
Termite-2_GL0128402	Bacteria							GH13_36
Termite-2_GL0091654	Bacteria	Actinobacteria	Actinobacteria	Actinomycetales	Actinomycetaceae	Mobiluncus	Mobiluncus mulieris	GH13_36
Termite-2_GL0112925	Bacteria	Firmicutes	Bacilli	Lactobacillales	Streptococcaceae	Lactococcus	Lactococcus lactis	GH13_36
Termite-2_GL0041678	Bacteria	Proteobacteria	Gammaproteobacteria	Enterobacteriales	Enterobacteriaceae	Enterobacter		GH13_5
Termite-2_GL0070050	Bacteria	Firmicutes	Bacilli	Lactobacillales	Streptococcaceae	Lactococcus	Lactococcus lactis	GH13_5
Termite-2_GL0005334	Bacteria	Proteobacteria	Gammaproteobacteria	Enterobacteriales	Enterobacteriaceae	Enterobacter	Enterobacter cloacae	GH13_5
Termite-2_GL0015019	Bacteria	Proteobacteria	Gammaproteobacteria	Enterobacteriales	Enterobacteriaceae	Enterobacter		GH13_5
Termite-2_GL0021844	Bacteria	Firmicutes	Bacilli	Lactobacillales	Streptococcaceae	Lactococcus	Lactococcus lactis	GH13_31
Termite-2_GL0007857	Bacteria	Spirochaetes	Spirochaetia	Spirochaetales	Spirochaetaceae			GH13_31
Termite-2_GL0012806	Bacteria	Firmicutes	Bacilli	Lactobacillales	Streptococcaceae	Lactococcus	Lactococcus raffinolactis	GH13_31
Termite-2_GL0038469	Bacteria	Firmicutes	Clostridia	Clostridiales	Clostridiaceae	Clostridium	Clostridium botulinum	GH13_31
Termite-2_GL0118334	Bacteria	Firmicutes	Bacilli	Lactobacillales	Streptococcaceae	Lactococcus	Lactococcus lactis	GH13_31
Termite-2_GL0032451	Bacteria	Spirochaetes	Spirochaetia	Spirochaetales	Spirochaetaceae	Sphaerochaeta	Sphaerochaeta coccoides	GH13_31
Termite-2_GL0102547	Bacteria	Firmicutes	Bacilli	Lactobacillales	Enterococcaceae	Enterococcus	Enterococcus faecalis	GH13_31
Termite-2_GL0109434	Bacteria	Firmicutes						GH13_31
Termite-2_GL0123704	Bacteria	Firmicutes						GH13_31
Termite-2_GL0059757	Bacteria	Firmicutes	Bacilli	Lactobacillales	Lactobacillaceae	Lactobacillus		GH13_31
Termite-2_GL0034865	Bacteria	Spirochaetes	Spirochaetia	Spirochaetales	Spirochaetaceae	Sphaerochaeta	Sphaerochaeta coccoides	GH13_31
Termite-2_GL0081098	Bacteria	Spirochaetes	Spirochaetia	Spirochaetales	Spirochaetaceae	Sphaerochaeta	Sphaerochaeta coccoides	GH13_31
Termite-2_GL0052303	Bacteria	Firmicutes	Bacilli	Lactobacillales	Streptococcaceae	Lactococcus	Lactococcus raffinolactis	GH13_20
Termite-2_GL0005874	Bacteria	Firmicutes	Bacilli	Lactobacillales	Streptococcaceae	Lactococcus	Lactococcus raffinolactis	GH13_20
Termite-2_GL0066520	Bacteria	Firmicutes	Bacilli	Lactobacillales	Streptococcaceae	Lactococcus	Lactococcus raffinolactis	GH13_20
Termite-2_GL0051794	Bacteria							GH13_20
Termite-2_GL0081571	Bacteria	Firmicutes	Bacilli	Lactobacillales	Streptococcaceae	Streptococcus	Streptococcus gallolyticus	GH13_20
Termite-2_GL0083929	Bacteria	Firmicutes	Bacilli	Lactobacillales	Streptococcaceae	Lactococcus	Lactococcus lactis	GH13_20
Termite-2_GL0006587	Bacteria	Firmicutes	Bacilli	Bacillales	Bacillaceae	Bacillus	Bacillus coagulans	GH13_20
Termite-2_GL0101269	Bacteria	Firmicutes	Bacilli	Bacillales	Paenibacillaceae	Paenibacillus		GH13_20
Termite-2_GL0072736	Bacteria	Firmicutes	Clostridia	Clostridiales	Lachnospiraceae	Coprococcus		GH13_21
Termite-2_GL0037759	Bacteria	Firmicutes	Clostridia	Clostridiales	Lachnospiraceae	Blautia	Blautia hydrogenotrophica	GH13_21
Termite-2_GL0000190	Bacteria	Bacteroidetes	Bacteroidia	Bacteroidales	Porphyromonadaceae			GH13_38
Termite-2_GL0112938	Bacteria	Bacteroidetes	Bacteroidia	Bacteroidales	Porphyromonadaceae	Dysgonomonas	Dysgonomonas gadei	GH13_38
Termite-2_GL0042949	Bacteria	Bacteroidetes	Bacteroidia	Bacteroidales				GH13_38
Termite-2_GL0105533	Bacteria	Bacteroidetes	Bacteroidia	Bacteroidales	Porphyromonadaceae	Parabacteroides		GH13_38
Termite-2_GL0019180	Bacteria	Bacteroidetes	Bacteroidia	Bacteroidales				GH13_38
Termite-2_GL0096865	Bacteria	Bacteroidetes	Bacteroidia	Bacteroidales				GH13_38
Termite-2_GL0062790	Bacteria	Bacteroidetes	Bacteroidia	Bacteroidales	Porphyromonadaceae	Parabacteroides		GH13_38
Termite-2_GL0006120	Bacteria	Proteobacteria	Gammaproteobacteria	Pseudomonadales	Pseudomonadaceae	Pseudomonas		GH13_10
Termite-2_GL0005821	Bacteria	Firmicutes	Bacilli	Lactobacillales	Streptococcaceae	Lactococcus	Lactococcus raffinolactis	GH13_20
Termite-2_GL0015627	Bacteria	Proteobacteria	Gammaproteobacteria	Enterobacteriales	Enterobacteriaceae			GH13_21
Termite-2_GL0107115	Bacteria	Firmicutes	Bacilli	Lactobacillales	Enterococcaceae	Enterococcus	Enterococcus faecalis	GH13_31
Termite-2_GL0129603	Bacteria	Firmicutes	Bacilli	Lactobacillales	Streptococcaceae	Lactococcus	Lactococcus raffinolactis	GH13_31
Termite-2_GL0112924	Bacteria	Firmicutes	Bacilli	Lactobacillales	Streptococcaceae			GH13_31
Termite-2_GL0046685	Bacteria	Firmicutes	Bacilli	Lactobacillales				GH13_31
Termite-2_GL0050977	Bacteria	Firmicutes	Clostridia	Clostridiales	Clostridiaceae	Clostridium	Clostridium phytofermentans	GH13_13
Termite-2_GL0058439	Bacteria	Firmicutes	Clostridia	Clostridiales	Clostridiaceae	Clostridium	Clostridium phytofermentans	GH13_13
Termite-2_GL0116833	Bacteria	Firmicutes	Clostridia	Clostridiales	NA	Epulopiscium		GH13_13
Termite-2_GL0025626	Bacteria	Firmicutes						GH13_13
Termite-2_GL0061246	Bacteria	Firmicutes	Bacilli	Lactobacillales	Streptococcaceae	Lactococcus	Lactococcus garvieae	GH13_20
Termite-2_GL0056735	Bacteria	Firmicutes	Bacilli	Lactobacillales	Streptococcaceae	Lactococcus		GH13_20
Termite-2_GL0086770	Bacteria	Firmicutes	Bacilli	Lactobacillales	Streptococcaceae	Lactococcus		GH13_20
Termite-2_GL0038779	Bacteria	Firmicutes	Negativicutes	Selenomonadales	Veillonellaceae	Pelosinus	Pelosinus fermentans	GH13_20
Termite-2_GL0090904	Bacteria	Firmicutes	Bacilli	Lactobacillales	Streptococcaceae	Lactococcus	Lactococcus raffinolactis	GH13_20
Termite-2_GL0102833	Bacteria	Firmicutes	Bacilli	Lactobacillales	Streptococcaceae	Lactococcus	Lactococcus raffinolactis	GH13_20
Termite-2_GL0034151	Bacteria	Firmicutes	Bacilli	Lactobacillales	Streptococcaceae	Streptococcus	Streptococcus equi	GH13_20
Termite-2_GL0062010	Bacteria	Actinobacteria	Actinobacteria	Actinomycetales	Micrococcaceae	Arthrobacter		GH13_20
Termite-2_GL0067520	Bacteria	Spirochaetes	Spirochaetia	Spirochaetales	Spirochaetaceae	Treponema	Treponema primitia	GH13_20
Termite-2_GL0056409	Bacteria	Firmicutes	Bacilli	Lactobacillales	Streptococcaceae	Lactococcus	Lactococcus raffinolactis	GH13_31
Termite-2_GL0109046	Bacteria	Firmicutes	Bacilli	Lactobacillales	Streptococcaceae	Lactococcus	Lactococcus raffinolactis	GH13_31
Termite-2_GL0055073	Bacteria	Firmicutes	Bacilli	Lactobacillales	Streptococcaceae			GH13_31
Termite-2_GL0065708	Bacteria	Firmicutes	Bacilli	Lactobacillales				GH13_31
Termite-2_GL0116447	Bacteria	Firmicutes	Bacilli	Lactobacillales				GH13_31
Termite-2_GL0070444	Bacteria	Firmicutes	Bacilli	Lactobacillales	Streptococcaceae	Lactococcus	Lactococcus raffinolactis	GH13_31
Termite-2_GL0119388	Bacteria	Firmicutes	Bacilli	Lactobacillales	Streptococcaceae			GH13_31
Termite-2_GL0106968	Bacteria	Proteobacteria	Gammaproteobacteria	Enterobacteriales	Enterobacteriaceae	Yokenella	Yokenella regensburgei	GH13_29
Termite-2_GL0089721	Bacteria	Firmicutes	Bacilli	Lactobacillales	Streptococcaceae	Streptococcus		GH13_29
Termite-2_GL0087931	Bacteria	Proteobacteria	Gammaproteobacteria	Enterobacteriales	Enterobacteriaceae	Enterobacter	Enterobacter cloacae	GH13_29
Termite-2_GL0011814	Bacteria	Firmicutes	Bacilli	Lactobacillales	Streptococcaceae			GH13_29
Termite-2_GL0029587	Bacteria	Firmicutes	Bacilli	Lactobacillales	Streptococcaceae			GH13_29
Termite-2_GL0072257	Bacteria	Firmicutes	Bacilli	Lactobacillales	Streptococcaceae			GH13_29
Termite-2_GL0092513	Bacteria	Firmicutes	Bacilli	Lactobacillales	Streptococcaceae			GH13_29
Termite-2_GL0054637	Bacteria							GH13_29
Termite-2_GL0115980	Bacteria	Proteobacteria	Gammaproteobacteria	Enterobacteriales	Enterobacteriaceae	Enterobacter	Enterobacter cloacae	GH13_29
Termite-2_GL0123460	Bacteria	Proteobacteria	Gammaproteobacteria	Enterobacteriales	Enterobacteriaceae			GH13_26
Termite-2_GL0058572	Bacteria	Proteobacteria	Gammaproteobacteria	Pseudomonadales	Pseudomonadaceae	Pseudomonas		GH13_26
Termite-2_GL0078844	Bacteria	Firmicutes	Clostridia	Clostridiales	Lachnospiraceae	Butyrivibrio	Clostridium proteoclasticum	GH13
Termite-2_GL0036335	Bacteria	Firmicutes						GH13
Termite-2_GL0119714	Bacteria	Firmicutes	Clostridia	Clostridiales	Lachnospiraceae	Butyrivibrio	Clostridium proteoclasticum	GH13
Termite-2_GL0038658	Bacteria	Firmicutes	Clostridia	Clostridiales	Lachnospiraceae	Butyrivibrio	Clostridium proteoclasticum	GH13
Termite-2_GL0034296	Bacteria	Firmicutes	Clostridia	Clostridiales	Lachnospiraceae	Butyrivibrio	Clostridium proteoclasticum	GH13
Termite-2_GL0046033	Bacteria	Proteobacteria	Gammaproteobacteria	Enterobacteriales	Enterobacteriaceae			GH13_16
Termite-2_GL0113798	Bacteria	Proteobacteria	Gammaproteobacteria	Pseudomonadales	Pseudomonadaceae	Pseudomonas		GH13_16
Termite-2_GL0128100	Bacteria	Proteobacteria	Deltaproteobacteria	Desulfovibrionales	Desulfovibrionaceae	Desulfovibrio		GH13_33
Termite-2_GL0084302	Bacteria	Proteobacteria	Gammaproteobacteria	Pseudomonadales	Pseudomonadaceae	Pseudomonas		GH13_33
Termite-2_GL0098917	Bacteria							GH130
Termite-2_GL0003119	Bacteria							GH130
Termite-2_GL0037374	Bacteria	Chloroflexi	Chloroflexi	Herpetosiphonales	Herpetosiphonaceae	Herpetosiphon	Herpetosiphon aurantiacus	GH130
Termite-2_GL0007472	Bacteria	Bacteroidetes	Bacteroidia	Bacteroidales	Porphyromonadaceae	Dysgonomonas	Dysgonomonas gadei	GH130
Termite-2_GL0030675	Bacteria	Bacteroidetes	Bacteroidia	Bacteroidales	Prevotellaceae	Prevotella		GH130
Termite-2_GL0011609	Bacteria							GH130
Termite-2_GL0029461	Bacteria	Firmicutes	Clostridia	Thermoanaerobacterales	Thermoanaerobacterales Family III. Incertae Sedis	Caldicellulosiruptor		GH130
Termite-2_GL0042471	Bacteria	Firmicutes	Clostridia					GH130
Termite-2_GL0050250	Bacteria	Bacteroidetes	Bacteroidia	Bacteroidales				GH130
Termite-2_GL0081824	Bacteria	Chloroflexi	Chloroflexi	Herpetosiphonales	Herpetosiphonaceae	Herpetosiphon	Herpetosiphon aurantiacus	GH130
Termite-2_GL0104494	Bacteria	Chloroflexi	Chloroflexi	Herpetosiphonales	Herpetosiphonaceae	Herpetosiphon	Herpetosiphon aurantiacus	GH130
Termite-2_GL0051320	Bacteria	Bacteroidetes	Bacteroidia	Bacteroidales	Porphyromonadaceae	Dysgonomonas	Dysgonomonas gadei	GH130
Termite-2_GL0104715	Bacteria							GH130
Termite-2_GL0034035	Bacteria	Bacteroidetes	Bacteroidia	Bacteroidales				GH133
Termite-2_GL0052536	Bacteria	Proteobacteria	Deltaproteobacteria	Desulfovibrionales	Desulfovibrionaceae	Desulfovibrio		GH133
Termite-2_GL0096803	Bacteria	Bacteroidetes	Bacteroidia	Bacteroidales				GH133
Termite-2_GL0022348	Bacteria	Proteobacteria	Deltaproteobacteria	Desulfovibrionales	Desulfovibrionaceae	Desulfovibrio		GH133
Termite-2_GL0098031	Bacteria	Firmicutes	Bacilli	Lactobacillales	Enterococcaceae	Enterococcus	Enterococcus faecalis	GH136
Termite-2_GL0025292	Bacteria	Firmicutes	Bacilli	Lactobacillales	Enterococcaceae	Enterococcus	Enterococcus faecalis	GH136
Termite-2_GL0104566	Bacteria	Firmicutes	Bacilli	Lactobacillales	Enterococcaceae	Enterococcus	Enterococcus faecalis	GH136
Termite-2_GL0034048	Bacteria	Firmicutes	Bacilli	Lactobacillales	Enterococcaceae	Melissococcus	Melissococcus plutonius	GH136
Termite-2_GL0010750	Bacteria	Verrucomicrobia	Verrucomicrobiae	Verrucomicrobiales				GH137
Termite-2_GL0124819	Bacteria	Firmicutes	Clostridia	Clostridiales	Lachnospiraceae			GH137
Termite-2_GL0112832	Bacteria	Verrucomicrobia	Verrucomicrobiae	Verrucomicrobiales				GH137
Termite-2_GL0034721	Bacteria	Verrucomicrobia	Verrucomicrobiae	Verrucomicrobiales				GH137
Termite-2_GL0060539	Bacteria	Verrucomicrobia	Verrucomicrobiae	Verrucomicrobiales				GH137
Termite-2_GL0035740	Bacteria	Bacteroidetes						GH139
Termite-2_GL0107343	Bacteria	Lentisphaerota	Lentisphaeria	Lentisphaerales	Lentisphaeraceae	Lentisphaera	Lentisphaera araneosa	GH139
Termite-2_GL0130368	Bacteria	Verrucomicrobia	Opitutae	Opitutales	Opitutaceae	Opitutus	Opitutus terrae	GH140
Termite-2_GL0080771	Bacteria	Bacteroidetes	Bacteroidia	Bacteroidales	Bacteroidaceae	Bacteroides		GH140
Termite-2_GL0034217	Bacteria	Spirochaetes	Spirochaetia	Spirochaetales	Spirochaetaceae	Treponema	Treponema primitia	GH140
Termite-2_GL0070550	Bacteria	Planctomycetes	Planctomycetia	Planctomycetales	Planctomycetaceae	Planctomyces	Planctomyces maris	GH141
Termite-2_GL0095491	Bacteria	Bacteroidetes	Bacteroidia	Bacteroidales	Bacteroidaceae	Bacteroides	Bacteroides ovatus	GH141
Termite-2_GL0100334	Bacteria	Bacteroidetes	Bacteroidia	Bacteroidales	Bacteroidaceae	Bacteroides		GH141
Termite-2_GL0024644	Bacteria	Bacteroidetes						GH141
Termite-2_GL0103215	Bacteria	Bacteroidetes	Bacteroidia	Bacteroidales	Bacteroidaceae	Bacteroides	Bacteroides ovatus	GH141
Termite-2_GL0035860	Bacteria	Spirochaetes	Spirochaetia	Spirochaetales	Spirochaetaceae	Treponema	Treponema primitia	GH142
Termite-2_GL0113431	Bacteria	Spirochaetes	Spirochaetia	Spirochaetales	Spirochaetaceae	Treponema	Treponema primitia	GH142
Termite-2_GL0040835	Bacteria	Spirochaetes	Spirochaetia	Spirochaetales	Spirochaetaceae			GH142
Termite-2_GL0081709	Bacteria	Spirochaetes	Spirochaetia	Spirochaetales	Spirochaetaceae	Treponema	Treponema primitia	GH142
Termite-2_GL0005003	Bacteria	Spirochaetes	Spirochaetia	Spirochaetales	Spirochaetaceae	Treponema	Treponema primitia	GH142
Termite-2_GL0004272	Bacteria	Bacteroidetes	Flavobacteriia	Flavobacteriales	Flavobacteriaceae	Flavobacterium		GH143
Termite-2_GL0033086	Bacteria	Bacteroidetes						GH144
Termite-2_GL0018927	Bacteria	Proteobacteria	Gammaproteobacteria	Xanthomonadales	Xanthomonadaceae	Stenotrophomonas		GH144
Termite-2_GL0042339	Bacteria	Bacteroidetes	Bacteroidia	Bacteroidales	Porphyromonadaceae	Dysgonomonas	Dysgonomonas gadei	GH144
Termite-2_GL0036143	Bacteria	Bacteroidetes	Bacteroidia	Bacteroidales				GH144
Termite-2_GL0001709	Bacteria	Thermotogae	Thermotogae	Thermotogales	Thermotogaceae	Fervidobacterium	Fervidobacterium pennivorans	GH144
Termite-2_GL0080271	Bacteria	Bacteroidetes	Bacteroidia	Bacteroidales	Bacteroidaceae	Bacteroides		GH145
Termite-2_GL0067659	Bacteria	Bacteroidetes						GH145
Termite-2_GL0105850	Bacteria	Proteobacteria	Gammaproteobacteria	Pseudomonadales	Pseudomonadaceae	Pseudomonas		GH15
Termite-2_GL0119459	Bacteria	Bacteroidetes	Bacteroidia	Bacteroidales	Porphyromonadaceae	Dysgonomonas	Dysgonomonas gadei	GH16
Termite-2_GL0029242	Bacteria	Firmicutes	Clostridia	Clostridiales	Clostridiaceae	Clostridium		GH16
Termite-2_GL0060226	Bacteria	Bacteroidetes	Bacteroidia	Bacteroidales	Porphyromonadaceae	Dysgonomonas	Dysgonomonas gadei	GH16
Termite-2_GL0032936	Bacteria	Spirochaetes	Spirochaetia	Spirochaetales	Spirochaetaceae	Treponema	Treponema azotonutricium	GH16
Termite-2_GL0038918	Bacteria	Bacteroidetes	Bacteroidia	Bacteroidales	Porphyromonadaceae	Paludibacter	Paludibacter propionicigenes	GH16
Termite-2_GL0050528	Bacteria	Firmicutes	Clostridia	Clostridiales	Clostridiaceae	Clostridium		GH16
Termite-2_GL0015693	Bacteria	Spirochaetes	Spirochaetia	Spirochaetales	Spirochaetaceae	Treponema	Treponema azotonutricium	GH18
Termite-2_GL0079306	Bacteria	Firmicutes	Clostridia	Clostridiales	Lachnospiraceae	Roseburia		GH18
Termite-2_GL0075974	Bacteria	Spirochaetes	Spirochaetia	Spirochaetales	Spirochaetaceae	Treponema	Treponema azotonutricium	GH18
Termite-2_GL0111960	Bacteria	Firmicutes						GH18
Termite-2_GL0126335	Bacteria	Spirochaetes	Spirochaetia	Spirochaetales	Spirochaetaceae	Treponema	Treponema primitia	GH18
Termite-2_GL0074511	Bacteria	Spirochaetes	Spirochaetia	Spirochaetales	Spirochaetaceae	Treponema		GH18
Termite-2_GL0055715	Bacteria	Spirochaetes	Spirochaetia	Spirochaetales	Spirochaetaceae	Treponema		GH18
Termite-2_GL0094154	Bacteria	Spirochaetes	Spirochaetia	Spirochaetales	Spirochaetaceae	Treponema	Treponema azotonutricium	GH18
Termite-2_GL0003033	Bacteria	Bacteroidetes	Bacteroidia	Bacteroidales	Bacteroidaceae	Bacteroides		GH18
Termite-2_GL0063421	Bacteria	Proteobacteria	Gammaproteobacteria	Enterobacteriales	Enterobacteriaceae	Yokenella	Yokenella regensburgei	GH18
Termite-2_GL0092482	Bacteria	Firmicutes	Bacilli	Bacillales	Paenibacillaceae	Paenibacillus		GH18
Termite-2_GL0089747	Bacteria	Spirochaetes	Spirochaetia	Spirochaetales	Spirochaetaceae	Treponema	Treponema brennaborense	GH18
Termite-2_GL0060489	Bacteria	Firmicutes	Bacilli	Bacillales	Paenibacillaceae	Paenibacillus		GH18
Termite-2_GL0044792	Bacteria	Firmicutes	Bacilli	Bacillales	Listeriaceae	Listeria		GH18
Termite-2_GL0102370	Bacteria	Proteobacteria	Gammaproteobacteria	Enterobacteriales	Enterobacteriaceae	Enterobacter	Enterobacter mori	GH18
Termite-2_GL0006091	Bacteria	Bacteroidetes	Bacteroidia	Bacteroidales	Porphyromonadaceae	Dysgonomonas	Dysgonomonas gadei	GH18
Termite-2_GL0118274	Bacteria	Proteobacteria	Gammaproteobacteria	Pseudomonadales	Pseudomonadaceae	Pseudomonas		GH18
Termite-2_GL0030108	Bacteria	Firmicutes	Bacilli	Lactobacillales	Streptococcaceae	Lactococcus	Lactococcus lactis	GH18
Termite-2_GL0012543	Bacteria	Proteobacteria	Gammaproteobacteria	Enterobacteriales	Enterobacteriaceae	Yokenella	Yokenella regensburgei	GH18
Termite-2_GL0088526	Bacteria	Firmicutes	Bacilli	Lactobacillales	Streptococcaceae	Lactococcus		GH18
Termite-2_GL0005605	Bacteria	Firmicutes	Bacilli	Lactobacillales	Streptococcaceae	Lactococcus		GH18
Termite-2_GL0083794	Bacteria	Proteobacteria	Gammaproteobacteria					GH18
Termite-2_GL0098824	Bacteria	Proteobacteria	Gammaproteobacteria	Enterobacteriales	Enterobacteriaceae	Pantoea	Pantoea stewartii	GH19
Termite-2_GL0118858	Bacteria	Proteobacteria	Gammaproteobacteria	Pseudomonadales	Pseudomonadaceae	Pseudomonas		GH19
Termite-2_GL0066731	Bacteria	Firmicutes	Bacilli	Lactobacillales	Enterococcaceae	Melissococcus	Melissococcus plutonius	GH2
Termite-2_GL0036191	Bacteria	Proteobacteria	Gammaproteobacteria	Enterobacteriales	Enterobacteriaceae			GH2
Termite-2_GL0113955	Bacteria	Bacteroidetes	Bacteroidia	Bacteroidales	Porphyromonadaceae	Dysgonomonas	Dysgonomonas gadei	GH2
Termite-2_GL0056925	Bacteria	Bacteroidetes	Bacteroidia	Bacteroidales				GH2
Termite-2_GL0017824	Bacteria							GH2
Termite-2_GL0048303	Bacteria	Firmicutes	Bacilli	Bacillales	Paenibacillaceae	Paenibacillus		GH2
Termite-2_GL0114782	Bacteria	Bacteroidetes	Bacteroidia	Bacteroidales	Porphyromonadaceae	Paludibacter	Paludibacter propionicigenes	GH2
Termite-2_GL0024976	Bacteria	Bacteroidetes	Flavobacteriia	Flavobacteriales	Flavobacteriaceae	Imtechella	Imtechella halotolerans	GH2
Termite-2_GL0119173	Bacteria	Firmicutes	Clostridia	Thermoanaerobacterales	Thermoanaerobacterales Family IV. Incertae Sedis	Mahella	Mahella australiensis	GH2
Termite-2_GL0094285	Bacteria	Bacteroidetes	Bacteroidia	Bacteroidales				GH2
Termite-2_GL0095255	Bacteria	Bacteroidetes						GH2
Termite-2_GL0101780	Bacteria							GH2
Termite-2_GL0034539	Bacteria	Bacteroidetes	Sphingobacteriia	Sphingobacteriales	Chitinophagaceae	Niastella	Niastella koreensis	GH2
Termite-2_GL0071162	Bacteria	Firmicutes	Clostridia	Clostridiales	Lachnospiraceae			GH2
Termite-2_GL0089501	Bacteria	Verrucomicrobia	Verrucomicrobiae	Verrucomicrobiales	Verrucomicrobia subdivision 3	Pedosphaera	Pedosphaera parvula	GH2
Termite-2_GL0070474	Bacteria	Bacteroidetes						GH2
Termite-2_GL0111283	Bacteria							GH2
Termite-2_GL0081740	Bacteria	Bacteroidetes	Bacteroidia	Bacteroidales	Bacteroidaceae	Bacteroides	Bacteroides uniformis	GH2
Termite-2_GL0076537	Bacteria	Bacteroidetes	Bacteroidia	Bacteroidales				GH2
Termite-2_GL0085397	Bacteria	Firmicutes						GH2
Termite-2_GL0026348	Bacteria	Verrucomicrobia	Opitutae	Opitutales	Opitutaceae	Opitutus	Opitutus terrae	GH2
Termite-2_GL0034505	Bacteria	Verrucomicrobia	Opitutae	Opitutales	Opitutaceae	Opitutus	Opitutus terrae	GH2
Termite-2_GL0066446	Bacteria	Firmicutes	Bacilli	Bacillales	Bacillaceae	Geobacillus		GH2
Termite-2_GL0015756	Bacteria	Firmicutes	Clostridia	Clostridiales	Clostridiaceae	Clostridium	Clostridium phytofermentans	GH2
Termite-2_GL0010944	Bacteria	Bacteroidetes	Bacteroidia	Bacteroidales				GH20
Termite-2_GL0013047	Bacteria	Bacteroidetes	Bacteroidia	Bacteroidales	Porphyromonadaceae	Dysgonomonas	Dysgonomonas mossii	GH20
Termite-2_GL0121630	Bacteria	Bacteroidetes	Bacteroidia	Bacteroidales	Porphyromonadaceae	Dysgonomonas	Dysgonomonas gadei	GH20
Termite-2_GL0014724	Bacteria	Proteobacteria	Gammaproteobacteria	Xanthomonadales	Xanthomonadaceae			GH20
Termite-2_GL0086465	Bacteria	Spirochaetes	Spirochaetia	Spirochaetales	Spirochaetaceae	Treponema	Treponema brennaborense	GH20
Termite-2_GL0124366	Bacteria	Spirochaetes	Spirochaetia	Spirochaetales	Spirochaetaceae	Treponema	Treponema brennaborense	GH20
Termite-2_GL0012975	Bacteria	Bacteroidetes	Bacteroidia	Bacteroidales	Porphyromonadaceae	Dysgonomonas	Dysgonomonas mossii	GH20
Termite-2_GL0067106	Bacteria	Bacteroidetes						GH20
Termite-2_GL0126565	Bacteria	Proteobacteria	Gammaproteobacteria					GH20
Termite-2_GL0006617	Bacteria	Bacteroidetes	Bacteroidia	Bacteroidales	Porphyromonadaceae	Dysgonomonas	Dysgonomonas mossii	GH20
Termite-2_GL0109553	Bacteria	Spirochaetes	Spirochaetia	Spirochaetales	Spirochaetaceae			GH20
Termite-2_GL0010739	Bacteria	Bacteroidetes	Bacteroidia	Bacteroidales	Bacteroidaceae	Bacteroides	Bacteroides salyersiae	GH20
Termite-2_GL0077107	Bacteria	Firmicutes	Bacilli	Lactobacillales	Enterococcaceae	Enterococcus	Enterococcus casseliflavus	GH20
Termite-2_GL0055072	Bacteria	Firmicutes	Bacilli	Lactobacillales	Streptococcaceae	Lactococcus	Lactococcus lactis	GH20
Termite-2_GL0036992	Bacteria	Firmicutes	Bacilli	Lactobacillales	Streptococcaceae	Lactococcus	Lactococcus garvieae	GH20
Termite-2_GL0031565	Bacteria	Bacteroidetes	Bacteroidia	Bacteroidales	Porphyromonadaceae	Dysgonomonas	Dysgonomonas mossii	GH20
Termite-2_GL0103248	Bacteria	Bacteroidetes	Bacteroidia	Bacteroidales				GH20
Termite-2_GL0004635	Bacteria	Bacteroidetes	Bacteroidia	Bacteroidales				GH20
Termite-2_GL0008694	Bacteria	Firmicutes	Bacilli	Lactobacillales	Enterococcaceae	Enterococcus		GH20
Termite-2_GL0015296	Bacteria	Bacteroidetes	Bacteroidia	Bacteroidales				GH20
Termite-2_GL0085843	Bacteria	Firmicutes	Bacilli	Lactobacillales	Enterococcaceae	Enterococcus		GH20
Termite-2_GL0070915	Bacteria	Proteobacteria	Gammaproteobacteria	Enterobacteriales	Enterobacteriaceae	Enterobacter		GH23
Termite-2_GL0054641	Bacteria	Proteobacteria	Gammaproteobacteria	Pseudomonadales	Pseudomonadaceae	Pseudomonas		GH23
Termite-2_GL0011399	Bacteria	Proteobacteria	Betaproteobacteria	Burkholderiales	Comamonadaceae			GH23
Termite-2_GL0062307	Bacteria	Proteobacteria	Gammaproteobacteria	Pseudomonadales	Pseudomonadaceae	Pseudomonas		GH23
Termite-2_GL0075646	Bacteria	Ignavibacteria	Ignavibacteria	Ignavibacteriales	Ignavibacteriaceae	Ignavibacterium	Ignavibacterium album	GH23
Termite-2_GL0028204	Bacteria	Proteobacteria	Gammaproteobacteria	Pseudomonadales	Pseudomonadaceae	Pseudomonas		GH23
Termite-2_GL0046205	Bacteria	Proteobacteria	Gammaproteobacteria	Enterobacteriales	Enterobacteriaceae	Yokenella	Yokenella regensburgei	GH23
Termite-2_GL0004767	Bacteria	Spirochaetes	Spirochaetia	Spirochaetales	Spirochaetaceae	Treponema	Treponema azotonutricium	GH23
Termite-2_GL0009701	Bacteria	Bacteroidetes	Bacteroidia	Bacteroidales	Porphyromonadaceae	Dysgonomonas	Dysgonomonas gadei	GH23
Termite-2_GL0086167	Bacteria	Spirochaetes	Spirochaetia	Spirochaetales	Spirochaetaceae	Treponema	Treponema azotonutricium	GH23
Termite-2_GL0001953	Bacteria	Spirochaetes	Spirochaetia	Spirochaetales	Spirochaetaceae	Treponema	Treponema azotonutricium	GH23
Termite-2_GL0032047	Bacteria	Firmicutes	Clostridia	Clostridiales	Clostridiaceae	Alkaliphilus	Alkaliphilus metalliredigens	GH23
Termite-2_GL0067689	Bacteria	Firmicutes	Clostridia	Clostridiales	Eubacteriaceae	Eubacterium	Eubacterium siraeum	GH23
Termite-2_GL0087413	Bacteria	Bacteroidetes	Bacteroidia	Bacteroidales	Porphyromonadaceae	Dysgonomonas	Dysgonomonas gadei	GH23
Termite-2_GL0123133	Bacteria	Spirochaetes	Spirochaetia	Spirochaetales	Spirochaetaceae	Treponema		GH23
Termite-2_GL0015568	Bacteria	Bacteroidetes	Bacteroidia	Bacteroidales				GH23
Termite-2_GL0117465	Bacteria	Firmicutes						GH23
Termite-2_GL0019714	Bacteria	Bacteroidetes	Bacteroidia	Bacteroidales				GH23
Termite-2_GL0055029	Bacteria	Spirochaetes	Spirochaetia	Spirochaetales	Spirochaetaceae	Treponema		GH23
Termite-2_GL0056907	Bacteria	Bacteroidetes	Bacteroidia	Bacteroidales	Porphyromonadaceae	Dysgonomonas	Dysgonomonas gadei	GH23
Termite-2_GL0061032	Bacteria	Proteobacteria	Gammaproteobacteria	Enterobacteriales	Enterobacteriaceae	Enterobacter		GH23
Termite-2_GL0078884	Bacteria	Spirochaetes	Spirochaetia	Spirochaetales	Spirochaetaceae	Treponema	Treponema primitia	GH23
Termite-2_GL0110455	Bacteria	Proteobacteria	Gammaproteobacteria	Enterobacteriales	Enterobacteriaceae			GH23
Termite-2_GL0028522	Bacteria	Synergistetes	Synergistia	Synergistales	Synergistaceae	Pyramidobacter	Pyramidobacter piscolens	GH23
Termite-2_GL0094787	Bacteria	Proteobacteria	Deltaproteobacteria	Desulfovibrionales	Desulfovibrionaceae	Desulfovibrio		GH23
Termite-2_GL0059588	Bacteria	Bacteroidetes	Bacteroidia	Bacteroidales				GH23
Termite-2_GL0106773	Bacteria	Bacteroidetes	Bacteroidia	Bacteroidales	Porphyromonadaceae	Odoribacter	Odoribacter splanchnicus	GH23
Termite-2_GL0086755	Bacteria	Synergistetes						GH23
Termite-2_GL0115987	Bacteria	Spirochaetes	Spirochaetia	Spirochaetales	Spirochaetaceae	Treponema	Treponema primitia	GH23
Termite-2_GL0131090	Bacteria	Synergistetes						GH23
Termite-2_GL0039728	Bacteria	Spirochaetes	Spirochaetia	Spirochaetales	Spirochaetaceae	Treponema		GH23
Termite-2_GL0124355	Bacteria							GH23
Termite-2_GL0110944	Bacteria	Proteobacteria	Gammaproteobacteria	Enterobacteriales	Enterobacteriaceae			GH23
Termite-2_GL0125102	Bacteria	Proteobacteria	Gammaproteobacteria	Pseudomonadales	Pseudomonadaceae	Pseudomonas		GH23
Termite-2_GL0016203	Bacteria							GH23
Termite-2_GL0110612	Bacteria	Spirochaetes	Spirochaetia	Spirochaetales	Spirochaetaceae	Treponema	Treponema azotonutricium	GH23
Termite-2_GL0120914	Bacteria	Spirochaetes	Spirochaetia	Spirochaetales	Spirochaetaceae	Treponema	Treponema primitia	GH23
Termite-2_GL0072316	Bacteria							GH23
Termite-2_GL0075088	Bacteria	Synergistetes	Synergistia	Synergistales	Synergistaceae	Aminobacterium	Aminobacterium colombiense	GH23
Termite-2_GL0038399	Bacteria	Spirochaetes	Spirochaetia	Spirochaetales	Spirochaetaceae	Treponema	Treponema primitia	GH23
Termite-2_GL0045502	Bacteria	Proteobacteria	Gammaproteobacteria	Enterobacteriales	Enterobacteriaceae			GH23
Termite-2_GL0027465	Bacteria	Proteobacteria	Gammaproteobacteria	Pseudomonadales	Pseudomonadaceae	Pseudomonas		GH23
Termite-2_GL0120433	Bacteria	Spirochaetes	Spirochaetia	Spirochaetales	Spirochaetaceae	Treponema	Treponema azotonutricium	GH23
Termite-2_GL0029240	Bacteria	Spirochaetes	Spirochaetia	Spirochaetales	Spirochaetaceae	Treponema	Treponema azotonutricium	GH23
Termite-2_GL0030430	Bacteria	Proteobacteria	Betaproteobacteria	Burkholderiales	Comamonadaceae	Delftia	Delftia acidovorans	GH23
Termite-2_GL0121285	Bacteria	Spirochaetes	Spirochaetia	Spirochaetales	Spirochaetaceae	Treponema	Treponema azotonutricium	GH23
Termite-2_GL0112638	Bacteria	Bacteroidetes	Bacteroidia	Bacteroidales				GH23
Termite-2_GL0129883	Bacteria	Bacteroidetes	Bacteroidia	Bacteroidales				GH23
Termite-2_GL0106292	Bacteria	Synergistetes	Synergistia	Synergistales	Synergistaceae			GH23
Termite-2_GL0112435	Bacteria	Spirochaetes	Spirochaetia	Spirochaetales	Spirochaetaceae	Treponema	Treponema azotonutricium	GH23
Termite-2_GL0102969	Bacteria	Proteobacteria	Gammaproteobacteria	Enterobacteriales	Enterobacteriaceae			GH23
Termite-2_GL0001580	Bacteria	Proteobacteria	Gammaproteobacteria	Pseudomonadales	Pseudomonadaceae	Pseudomonas		GH24
Termite-2_GL0015719	Bacteria	Proteobacteria	Betaproteobacteria	Burkholderiales	Oxalobacteraceae	Janthinobacterium		GH24
Termite-2_GL0100504	Bacteria	Firmicutes	Bacilli	Lactobacillales	Streptococcaceae	Lactococcus	Lactococcus raffinolactis	GH25
Termite-2_GL0080377	Bacteria	Bacteroidetes	Bacteroidia	Bacteroidales	Porphyromonadaceae	Dysgonomonas		GH25
Termite-2_GL0110977	Bacteria	Firmicutes	Bacilli	Lactobacillales	Streptococcaceae	Lactococcus	Lactococcus raffinolactis	GH25
Termite-2_GL0068162	Bacteria	Firmicutes	Bacilli	Lactobacillales	Streptococcaceae	Lactococcus	Lactococcus raffinolactis	GH25
Termite-2_GL0042789	Bacteria	Firmicutes	Bacilli	Lactobacillales	Streptococcaceae	Lactococcus	Lactococcus lactis	GH25
Termite-2_GL0071391	Bacteria	Firmicutes	Bacilli	Lactobacillales	Streptococcaceae	Lactococcus	Lactococcus lactis	GH25
Termite-2_GL0106077	Bacteria	Firmicutes	Bacilli	Lactobacillales	Streptococcaceae	Lactococcus	Lactococcus garvieae	GH25
Termite-2_GL0093306	Bacteria	Firmicutes	Bacilli	Lactobacillales	Streptococcaceae	Lactococcus	Lactococcus garvieae	GH25
Termite-2_GL0082391	Bacteria	Firmicutes	Bacilli	Lactobacillales	Streptococcaceae	Lactococcus	Lactococcus raffinolactis	GH25
Termite-2_GL0001468	Bacteria	Firmicutes	Bacilli	Lactobacillales	Streptococcaceae	Lactococcus	Lactococcus lactis	GH25
Termite-2_GL0001019	Bacteria	Firmicutes	Bacilli	Lactobacillales	Streptococcaceae	Lactococcus	Lactococcus lactis	GH25
Termite-2_GL0003894	Bacteria	Proteobacteria	Gammaproteobacteria	Pseudomonadales	Pseudomonadaceae	Cellvibrio	Cellvibrio japonicus	GH26
Termite-2_GL0031860	Bacteria	Firmicutes	Clostridia	Clostridiales	Clostridiaceae	Clostridium	Clostridium butyricum	GH26
Termite-2_GL0038969	Bacteria	Bacteroidetes	Bacteroidia	Bacteroidales	Bacteroidaceae	Bacteroides	Bacteroides clarus	GH26
Termite-2_GL0017317	Bacteria	Bacteroidetes	Bacteroidia	Bacteroidales	Bacteroidaceae	Bacteroides	Bacteroides uniformis	GH26
Termite-2_GL0124381	Bacteria	Proteobacteria	Gammaproteobacteria	Alteromonadales	Alteromonadaceae	Saccharophagus	Saccharophagus degradans	GH26
Termite-2_GL0021056	Bacteria	Bacteroidetes	Bacteroidia	Bacteroidales	Porphyromonadaceae	Dysgonomonas	Dysgonomonas gadei	GH26
Termite-2_GL0018113	Bacteria	Bacteroidetes	Bacteroidia	Bacteroidales	Porphyromonadaceae	Dysgonomonas	Dysgonomonas gadei	GH27
Termite-2_GL0066671	Bacteria							GH27
Termite-2_GL0095952	Bacteria	Firmicutes	Clostridia	Clostridiales	Eubacteriaceae	Eubacterium	Eubacterium siraeum	GH27
Termite-2_GL0033711	Bacteria	Bacteroidetes	Bacteroidia	Bacteroidales	Bacteroidaceae	Bacteroides		GH28
Termite-2_GL0107462	Bacteria	Firmicutes	Clostridia	Clostridiales	Ruminococcaceae	Faecalibacterium	Faecalibacterium prausnitzii	GH28
Termite-2_GL0011346	Bacteria	Firmicutes	Bacilli	Bacillales	Paenibacillaceae	Paenibacillus	Paenibacillus peoriae	GH28
Termite-2_GL0069632	Bacteria	Verrucomicrobia	Verrucomicrobiae	Verrucomicrobiales				GH28
Termite-2_GL0111251	Bacteria	Firmicutes	Bacilli	Lactobacillales	Lactobacillaceae	Lactobacillus	Lactobacillus suebicus	GH28
Termite-2_GL0098862	Bacteria	Firmicutes	Bacilli	Lactobacillales	Lactobacillaceae	Lactobacillus	Lactobacillus suebicus	GH28
Termite-2_GL0059731	Bacteria	Firmicutes	Bacilli	Lactobacillales	Lactobacillaceae	Lactobacillus	Lactobacillus suebicus	GH28
Termite-2_GL0046232	Bacteria	Firmicutes	Clostridia	Clostridiales	Lachnospiraceae			GH28
Termite-2_GL0028333	Bacteria	Bacteroidetes	Bacteroidia	Bacteroidales	Bacteroidaceae	Bacteroides	Bacteroides fluxus	GH28
Termite-2_GL0062601	Bacteria	Proteobacteria	Gammaproteobacteria	Enterobacteriales	Enterobacteriaceae	Enterobacter		GH28
Termite-2_GL0091530	Bacteria	Bacteroidetes	Bacteroidia	Bacteroidales	Bacteroidaceae	Bacteroides	Bacteroides cellulosilyticus	GH28
Termite-2_GL0090699	Bacteria							GH28
Termite-2_GL0067461	Bacteria	Bacteroidetes						GH28
Termite-2_GL0046284	Bacteria	Bacteroidetes	Bacteroidia	Bacteroidales	Rikenellaceae	Alistipes	Alistipes indistinctus	GH28
Termite-2_GL0113425	Bacteria	Spirochaetes	Spirochaetia	Spirochaetales	Spirochaetaceae	Treponema	Treponema brennaborense	GH28
Termite-2_GL0031605	Bacteria	Bacteroidetes	Bacteroidia	Bacteroidales	Bacteroidaceae	Bacteroides		GH28
Termite-2_GL0028614	Bacteria	Spirochaetes	Spirochaetia	Spirochaetales	Spirochaetaceae	Treponema	Treponema azotonutricium	GH29
Termite-2_GL0059539	Bacteria	Bacteroidetes	Flavobacteriia	Flavobacteriales	Flavobacteriaceae	Zobellia		GH29
Termite-2_GL0038926	Bacteria	Firmicutes	Clostridia	Clostridiales	Clostridiaceae	Clostridium		GH29
Termite-2_GL0120112	Bacteria	Bacteroidetes	Sphingobacteriia	Sphingobacteriales	Sphingobacteriaceae	Solitalea	Solitalea canadensis	GH29
Termite-2_GL0090327	Bacteria	Spirochaetes	Spirochaetia	Spirochaetales	Spirochaetaceae	Treponema	Treponema azotonutricium	GH29
Termite-2_GL0045760	Bacteria	Firmicutes	Clostridia	Clostridiales	Lachnospiraceae			GH29
Termite-2_GL0000645	Bacteria	Firmicutes	Bacilli	Bacillales	Paenibacillaceae	Paenibacillus	Paenibacillus dendritiformis	GH29
Termite-2_GL0056832	Bacteria							GH29
Termite-2_GL0074645	Bacteria	Spirochaetes	Spirochaetia	Spirochaetales	Spirochaetaceae	Treponema	Treponema azotonutricium	GH29
Termite-2_GL0076083	Bacteria	Firmicutes						GH29
Termite-2_GL0030724	Bacteria	Bacteroidetes	Sphingobacteriia	Sphingobacteriales	Chitinophagaceae	Niastella	Niastella koreensis	GH29
Termite-2_GL0049128	Bacteria	Firmicutes	Bacilli	Lactobacillales	Aerococcaceae	Abiotrophia	Abiotrophia defectiva	GH29
Termite-2_GL0125623	Bacteria	Firmicutes	Bacilli	Lactobacillales	Enterococcaceae	Enterococcus	Enterococcus hirae	GH29
Termite-2_GL0110248	Bacteria	Bacteroidetes	Flavobacteriia	Flavobacteriales	Flavobacteriaceae	Zobellia		GH29
Termite-2_GL0025106	Bacteria	Bacteroidetes	Bacteroidia	Bacteroidales	Bacteroidaceae	Bacteroides	Bacteroides caccae	GH29
Termite-2_GL0064739	Bacteria	Bacteroidetes	Bacteroidia	Bacteroidales	Porphyromonadaceae	Tannerella	Tannerella forsythia	GH29
Termite-2_GL0085838	Bacteria	Firmicutes	Bacilli	Lactobacillales	Enterococcaceae	Enterococcus	Enterococcus faecalis	GH29
Termite-2_GL0109984	Bacteria	Bacteroidetes	Bacteroidia	Bacteroidales	Porphyromonadaceae	Paludibacter	Paludibacter propionicigenes	GH29
Termite-2_GL0119590	Bacteria	Proteobacteria	Gammaproteobacteria	Xanthomonadales	Xanthomonadaceae	Xanthomonas		GH29
Termite-2_GL0039260	Bacteria	Verrucomicrobia	Opitutae	Puniceicoccales	Puniceicoccaceae	Coraliomargarita	Coraliomargarita akajimensis	GH29
Termite-2_GL0015670	Bacteria	Bacteroidetes	Bacteroidia	Bacteroidales	Porphyromonadaceae	Paludibacter	Paludibacter propionicigenes	GH29
Termite-2_GL0018834	Bacteria	Bacteroidetes	Flavobacteriia	Flavobacteriales	Flavobacteriaceae	Zobellia		GH29
Termite-2_GL0050156	Bacteria	Bacteroidetes	Bacteroidia	Bacteroidales	Porphyromonadaceae	Paludibacter	Paludibacter propionicigenes	GH29
Termite-2_GL0032408	Bacteria	Firmicutes	Clostridia	Clostridiales	Lachnospiraceae			GH29
Termite-2_GL0045944	Bacteria	Bacteroidetes	Sphingobacteriia	Sphingobacteriales	Sphingobacteriaceae	Sphingobacterium		GH29
Termite-2_GL0022982	Bacteria	Bacteroidetes	Bacteroidia	Bacteroidales	Prevotellaceae	Prevotella	Prevotella sp. oral taxon 472	GH29
Termite-2_GL0044811	Bacteria	Bacteroidetes						GH29
Termite-2_GL0043989	Bacteria	Bacteroidetes	Bacteroidia	Bacteroidales	Porphyromonadaceae	Tannerella	Tannerella forsythia	GH29
Termite-2_GL0016826	Bacteria	Bacteroidetes	Bacteroidia	Bacteroidales	Porphyromonadaceae	Paludibacter	Paludibacter propionicigenes	GH29
Termite-2_GL0091207	Bacteria	Proteobacteria	Alphaproteobacteria	Rhodospirillales	Rhodospirillaceae	Azospirillum	Azospirillum amazonense	GH29
Termite-2_GL0061088	Bacteria	Bacteroidetes	Bacteroidia	Bacteroidales	Bacteroidaceae	Bacteroides	Bacteroides caccae	GH29
Termite-2_GL0019337	Bacteria	Bacteroidetes						GH29
Termite-2_GL0110530	Bacteria	Verrucomicrobia	Opitutae	Puniceicoccales	Puniceicoccaceae	Coraliomargarita	Coraliomargarita akajimensis	GH29
Termite-2_GL0012002	Bacteria	Firmicutes	Bacilli	Lactobacillales	Enterococcaceae	Enterococcus	Enterococcus faecalis	GH29
Termite-2_GL0126880	Bacteria	Bacteroidetes	Bacteroidia	Bacteroidales	Porphyromonadaceae	Dysgonomonas	Dysgonomonas mossii	GH29
Termite-2_GL0041236	Bacteria	Bacteroidetes	Flavobacteriia	Flavobacteriales	Flavobacteriaceae	Zobellia		GH29
Termite-2_GL0056740	Bacteria	Bacteroidetes						GH29
Termite-2_GL0061657	Bacteria	Bacteroidetes	Bacteroidia	Bacteroidales	Bacteroidaceae	Bacteroides	Bacteroides coprocola	GH29
Termite-2_GL0091412	Bacteria	Bacteroidetes	Bacteroidia	Bacteroidales	Porphyromonadaceae	Paludibacter	Paludibacter propionicigenes	GH29
Termite-2_GL0016615	Bacteria	Acidobacteria	Acidobacteriia	Acidobacteriales	Acidobacteriaceae	Acidobacterium	Acidobacterium capsulatum	GH29
Termite-2_GL0122857	Bacteria	Bacteroidetes	Bacteroidia	Bacteroidales	Porphyromonadaceae	Dysgonomonas	Dysgonomonas mossii	GH29
Termite-2_GL0067415	Bacteria	Bacteroidetes						GH29
Termite-2_GL0040743	Bacteria	Bacteroidetes	Bacteroidia	Bacteroidales	Porphyromonadaceae	Dysgonomonas	Dysgonomonas mossii	GH29
Termite-2_GL0127879	Bacteria	Bacteroidetes	Sphingobacteriia	Sphingobacteriales	Chitinophagaceae	Niastella	Niastella koreensis	GH29
Termite-2_GL0114347	Bacteria	Bacteroidetes	Bacteroidia	Bacteroidales	Bacteroidaceae	Bacteroides	Bacteroides ovatus	GH29
Termite-2_GL0062933	Bacteria	Bacteroidetes						GH29
Termite-2_GL0014807	Bacteria	Lentisphaerota	Lentisphaeria	Lentisphaerales	Lentisphaeraceae	Lentisphaera	Lentisphaera araneosa	GH29
Termite-2_GL0033535	Bacteria	Bacteroidetes	Bacteroidia	Bacteroidales	Porphyromonadaceae	Dysgonomonas	Dysgonomonas mossii	GH29
Termite-2_GL0109945	Bacteria	Firmicutes	Bacilli	Lactobacillales	Lactobacillaceae	Lactobacillus	Lactobacillus rhamnosus	GH29
Termite-2_GL0085837	Bacteria	Firmicutes						GH29
Termite-2_GL0126349	Bacteria	Bacteroidetes	Sphingobacteriia	Sphingobacteriales	Sphingobacteriaceae	Solitalea	Solitalea canadensis	GH29
Termite-2_GL0073997	Bacteria	Spirochaetes	Spirochaetia	Spirochaetales	Spirochaetaceae	Treponema	Treponema azotonutricium	GH29
Termite-2_GL0030406	Bacteria	Firmicutes	Bacilli	Bacillales	Paenibacillaceae	Paenibacillus	Paenibacillus dendritiformis	GH29
Termite-2_GL0019707	Bacteria	Bacteroidetes	Bacteroidia	Bacteroidales	Bacteroidaceae	Bacteroides	Bacteroides caccae	GH29
Termite-2_GL0061537	Bacteria	Bacteroidetes	Bacteroidia	Bacteroidales	Porphyromonadaceae	Dysgonomonas	Dysgonomonas mossii	GH29
Termite-2_GL0126191	Bacteria	Bacteroidetes	Bacteroidia	Bacteroidales	Bacteroidaceae	Bacteroides		GH29
Termite-2_GL0035828	Bacteria	Bacteroidetes	Bacteroidia	Bacteroidales	Porphyromonadaceae	Dysgonomonas	Dysgonomonas gadei	GH29
Termite-2_GL0011828	Bacteria	Bacteroidetes	Flavobacteriia	Flavobacteriales	Flavobacteriaceae			GH29
Termite-2_GL0076972	Bacteria	Firmicutes	Bacilli	Bacillales	Paenibacillaceae	Paenibacillus	Paenibacillus dendritiformis	GH29
Termite-2_GL0103391	Bacteria	Bacteroidetes	Bacteroidia	Bacteroidales	Porphyromonadaceae	Paludibacter	Paludibacter propionicigenes	GH29
Termite-2_GL0066658	Bacteria	Firmicutes	Clostridia	Clostridiales	Clostridiaceae	Clostridium	Clostridium leptum	GH29
Termite-2_GL0029098	Bacteria	Chloroflexi	Chloroflexi	Herpetosiphonales	Herpetosiphonaceae	Herpetosiphon	Herpetosiphon aurantiacus	GH29
Termite-2_GL0111790	Bacteria							GH29
Termite-2_GL0007291	Bacteria	Firmicutes	Bacilli	Lactobacillales	Aerococcaceae	Abiotrophia	Abiotrophia defectiva	GH29
Termite-2_GL0025962	Bacteria	Firmicutes	Clostridia	Clostridiales	Lachnospiraceae			GH29
Termite-2_GL0037220	Bacteria	Firmicutes	Clostridia	Clostridiales	Clostridiaceae	Clostridium	Clostridium phytofermentans	GH29
Termite-2_GL0073298	Bacteria	Bacteroidetes	Bacteroidia	Bacteroidales	Bacteroidaceae	Bacteroides		GH29
Termite-2_GL0029854	Bacteria	Bacteroidetes	Flavobacteriia	Flavobacteriales	Flavobacteriaceae	Riemerella	Riemerella anatipestifer	GH3
Termite-2_GL0055464	Bacteria	Bacteroidetes	Bacteroidia	Bacteroidales	Porphyromonadaceae	Dysgonomonas		GH3
Termite-2_GL0085821	Bacteria	Bacteroidetes	Bacteroidia	Bacteroidales	Porphyromonadaceae	Dysgonomonas	Dysgonomonas gadei	GH3
Termite-2_GL0007865	Bacteria	Bacteroidetes	Bacteroidia	Bacteroidales				GH3
Termite-2_GL0085309	Bacteria							GH3
Termite-2_GL0117065	Bacteria	Bacteroidetes	Bacteroidia	Bacteroidales				GH3
Termite-2_GL0077232	Bacteria	Firmicutes	Clostridia	Clostridiales	Lachnospiraceae	Roseburia	Roseburia intestinalis	GH3
Termite-2_GL0113116	Bacteria	Firmicutes	Clostridia	Clostridiales	Lachnospiraceae			GH3
Termite-2_GL0057320	Bacteria	Firmicutes	Clostridia	Clostridiales	Lachnospiraceae			GH3
Termite-2_GL0109414	Bacteria	Firmicutes	Clostridia	Clostridiales	Lachnospiraceae			GH3
Termite-2_GL0116273	Bacteria	Spirochaetes	Spirochaetia	Spirochaetales	Spirochaetaceae	Treponema	Treponema azotonutricium	GH3
Termite-2_GL0092426	Bacteria	Bacteroidetes	Bacteroidia	Bacteroidales	Porphyromonadaceae	Dysgonomonas		GH3
Termite-2_GL0004860	Bacteria	Bacteroidetes	Bacteroidia	Bacteroidales	Porphyromonadaceae	Dysgonomonas	Dysgonomonas gadei	GH3
Termite-2_GL0026977	Bacteria	Spirochaetes	Spirochaetia	Spirochaetales	Spirochaetaceae	Treponema	Treponema azotonutricium	GH3
Termite-2_GL0090395	Bacteria	Bacteroidetes	Bacteroidia	Bacteroidales	Porphyromonadaceae	Dysgonomonas	Dysgonomonas mossii	GH3
Termite-2_GL0066662	Bacteria	Actinobacteria	Actinobacteria	Actinomycetales				GH3
Termite-2_GL0090510	Bacteria	Bacteroidetes	Bacteroidia	Bacteroidales				GH3
Termite-2_GL0081502	Bacteria	Firmicutes	Clostridia	Clostridiales	Lachnospiraceae	Cellulosilyticum	Cellulosilyticum lentocellum	GH3
Termite-2_GL0031170	Bacteria	Bacteroidetes	Bacteroidia	Bacteroidales	Porphyromonadaceae	Parabacteroides	Parabacteroides johnsonii	GH3
Termite-2_GL0074790	Bacteria	Firmicutes	Negativicutes	Selenomonadales	Veillonellaceae			GH3
Termite-2_GL0043834	Bacteria	Spirochaetes	Spirochaetia	Spirochaetales	Spirochaetaceae	Treponema	Treponema azotonutricium	GH3
Termite-2_GL0049618	Bacteria	Firmicutes	Negativicutes	Selenomonadales	Veillonellaceae			GH3
Termite-2_GL0076371	Bacteria							GH3
Termite-2_GL0017909	Bacteria	Bacteroidetes	Cytophagia					GH3
Termite-2_GL0065519	Bacteria	Firmicutes	Negativicutes	Selenomonadales	Veillonellaceae			GH3
Termite-2_GL0124809	Bacteria	Firmicutes	Clostridia	Clostridiales	Lachnospiraceae	Blautia	Ruminococcus torques	GH3
Termite-2_GL0107996	Bacteria	Bacteroidetes	Bacteroidia	Bacteroidales	Porphyromonadaceae	Parabacteroides		GH3
Termite-2_GL0059835	Bacteria	Bacteroidetes	Bacteroidia	Bacteroidales	Marinilabiaceae	Anaerophaga		GH3
Termite-2_GL0045033	Bacteria	Actinobacteria	Actinobacteria	Actinomycetales	Geodermatophilaceae	Modestobacter		GH3
Termite-2_GL0098639	Bacteria	Bacteroidetes	Bacteroidia	Bacteroidales	Porphyromonadaceae	Dysgonomonas	Dysgonomonas gadei	GH3
Termite-2_GL0071865	Bacteria	Bacteroidetes	Bacteroidia	Bacteroidales	Porphyromonadaceae	Dysgonomonas	Dysgonomonas mossii	GH3
Termite-2_GL0012336	Bacteria							GH3
Termite-2_GL0114086	Bacteria	Firmicutes	Clostridia	Clostridiales	Lachnospiraceae	Roseburia	Roseburia intestinalis	GH3
Termite-2_GL0085162	Bacteria	Firmicutes	Clostridia	Clostridiales				GH3
Termite-2_GL0129165	Bacteria	Spirochaetes	Spirochaetia	Spirochaetales	Spirochaetaceae	Treponema	Treponema azotonutricium	GH3
Termite-2_GL0085404	Bacteria	Firmicutes	Bacilli	Bacillales	Paenibacillaceae	Paenibacillus		GH3
Termite-2_GL0061232	Bacteria	Firmicutes						GH3
Termite-2_GL0011189	Bacteria	Actinobacteria	Actinobacteria	Actinomycetales	Nocardiaceae	Nocardia	Nocardia farcinica	GH3
Termite-2_GL0022728	Bacteria	Bacteroidetes	Bacteroidia	Bacteroidales	Porphyromonadaceae	Dysgonomonas	Dysgonomonas gadei	GH3
Termite-2_GL0018660	Bacteria	Bacteroidetes	Sphingobacteriia	Sphingobacteriales	Sphingobacteriaceae	Mucilaginibacter	Mucilaginibacter paludis	GH3
Termite-2_GL0096889	Bacteria							GH3
Termite-2_GL0127047	Bacteria	Proteobacteria	Gammaproteobacteria	Xanthomonadales	Xanthomonadaceae	Stenotrophomonas		GH3
Termite-2_GL0014860	Bacteria	Spirochaetes	Spirochaetia	Spirochaetales	Spirochaetaceae	Treponema	Treponema azotonutricium	GH3
Termite-2_GL0119264	Bacteria	Spirochaetes	Spirochaetia	Spirochaetales	Spirochaetaceae	Treponema	Treponema azotonutricium	GH3
Termite-2_GL0059047	Bacteria	Spirochaetes	Spirochaetia	Spirochaetales	Spirochaetaceae	Treponema	Treponema azotonutricium	GH3
Termite-2_GL0030583	Bacteria	Firmicutes	Erysipelotrichi	Erysipelotrichales	Erysipelotrichaceae	Clostridium	Clostridium spiroforme	GH3
Termite-2_GL0023102	Bacteria							GH3
Termite-2_GL0082066	Bacteria	Proteobacteria	Gammaproteobacteria	Enterobacteriales	Enterobacteriaceae	Klebsiella	Klebsiella oxytoca	GH3
Termite-2_GL0008104	Bacteria	Firmicutes	Clostridia	Thermoanaerobacterales	Thermoanaerobacterales Family IV. Incertae Sedis	Mahella	Mahella australiensis	GH3
Termite-2_GL0119661	Bacteria	Firmicutes	Clostridia	Clostridiales	Clostridiaceae	Clostridium	Clostridium cellulovorans	GH3
Termite-2_GL0086215	Bacteria	Firmicutes	Clostridia	Thermoanaerobacterales	Thermoanaerobacterales Family IV. Incertae Sedis	Mahella	Mahella australiensis	GH3
Termite-2_GL0040710	Bacteria	Bacteroidetes	Bacteroidia	Bacteroidales				GH3
Termite-2_GL0036058	Bacteria	Firmicutes						GH3
Termite-2_GL0131070	Bacteria	Spirochaetes	Spirochaetia	Spirochaetales	Spirochaetaceae	Treponema	Treponema azotonutricium	GH3
Termite-2_GL0121020	Bacteria	Firmicutes	Clostridia	Thermoanaerobacterales	Thermoanaerobacterales Family IV. Incertae Sedis	Mahella	Mahella australiensis	GH3
Termite-2_GL0018256	Bacteria							GH3
Termite-2_GL0086847	Bacteria	Spirochaetes	Spirochaetia	Spirochaetales	Spirochaetaceae	Treponema	Treponema azotonutricium	GH3
Termite-2_GL0030664	Bacteria	Firmicutes	Clostridia					GH3
Termite-2_GL0084570	Bacteria	Bacteroidetes	Bacteroidia	Bacteroidales	Porphyromonadaceae	Dysgonomonas	Dysgonomonas gadei	GH3
Termite-2_GL0023880	Bacteria	Bacteroidetes						GH3
Termite-2_GL0085197	Bacteria							GH3
Termite-2_GL0032732	Bacteria	Firmicutes	Clostridia	Clostridiales				GH3
Termite-2_GL0095843	Bacteria	Bacteroidetes	Bacteroidia	Bacteroidales				GH3
Termite-2_GL0034252	Bacteria	Bacteroidetes	Bacteroidia	Bacteroidales	Porphyromonadaceae	Dysgonomonas		GH3
Termite-2_GL0002454	Bacteria	Bacteroidetes						GH3
Termite-2_GL0030582	Bacteria	Bacteroidetes	Sphingobacteriia	Sphingobacteriales	Sphingobacteriaceae			GH3
Termite-2_GL0119032	Bacteria	Firmicutes	Clostridia	Clostridiales	Lachnospiraceae	Marvinbryantia	Marvinbryantia formatexigens	GH3
Termite-2_GL0003921	Bacteria							GH3
Termite-2_GL0119546	Bacteria	Bacteroidetes	Bacteroidia	Bacteroidales	Porphyromonadaceae	Dysgonomonas	Dysgonomonas gadei	GH3
Termite-2_GL0071911	Bacteria	Proteobacteria	Gammaproteobacteria					GH3
Termite-2_GL0038126	Bacteria	Proteobacteria	Gammaproteobacteria	Pseudomonadales	Pseudomonadaceae	Pseudomonas		GH3
Termite-2_GL0124328	Bacteria							GH3
Termite-2_GL0000020	Bacteria	Spirochaetes	Spirochaetia	Spirochaetales	Spirochaetaceae	Treponema		GH3
Termite-2_GL0067366	Bacteria	Spirochaetes	Spirochaetia	Spirochaetales	Spirochaetaceae	Treponema	Treponema primitia	GH3
Termite-2_GL0014559	Bacteria	Firmicutes	Bacilli	Lactobacillales	Streptococcaceae	Lactococcus	Lactococcus lactis	GH3
Termite-2_GL0065736	Bacteria	Proteobacteria	Gammaproteobacteria	Pseudomonadales	Moraxellaceae	Acinetobacter		GH3
Termite-2_GL0004053	Bacteria	Firmicutes	Clostridia	Thermoanaerobacterales	Thermoanaerobacteraceae	Caldanaerobacter	Caldanaerobacter subterraneus	GH3
Termite-2_GL0022535	Bacteria	Spirochaetes	Spirochaetia	Spirochaetales	Spirochaetaceae	Treponema	Treponema primitia	GH3
Termite-2_GL0122871	Bacteria	Spirochaetes	Spirochaetia	Spirochaetales	Spirochaetaceae	Treponema	Treponema primitia	GH3
Termite-2_GL0079397	Bacteria	Spirochaetes	Spirochaetia	Spirochaetales	Spirochaetaceae	Treponema	Treponema azotonutricium	GH3
Termite-2_GL0031570	Bacteria	Spirochaetes	Spirochaetia	Spirochaetales	Spirochaetaceae	Treponema	Treponema primitia	GH3
Termite-2_GL0083629	Bacteria	Spirochaetes	Spirochaetia	Spirochaetales	Spirochaetaceae	Treponema	Treponema primitia	GH3
Termite-2_GL0105117	Bacteria	Actinobacteria	Actinobacteria	Actinomycetales				GH3
Termite-2_GL0027478	Bacteria	Proteobacteria	Gammaproteobacteria	Pseudomonadales	Pseudomonadaceae	Pseudomonas		GH3
Termite-2_GL0069781	Bacteria	Proteobacteria	Gammaproteobacteria	Enterobacteriales	Enterobacteriaceae			GH3
Termite-2_GL0028080	Bacteria	Spirochaetes	Spirochaetia	Spirochaetales	Spirochaetaceae			GH3
Termite-2_GL0057362	Bacteria	Spirochaetes	Spirochaetia	Spirochaetales	Spirochaetaceae	Treponema	Treponema azotonutricium	GH3
Termite-2_GL0079603	Bacteria	Spirochaetes	Spirochaetia	Spirochaetales	Spirochaetaceae	Treponema	Treponema primitia	GH3
Termite-2_GL0097710	Bacteria	Spirochaetes	Spirochaetia	Spirochaetales	Spirochaetaceae	Treponema	Treponema primitia	GH3
Termite-2_GL0041616	Bacteria	Spirochaetes	Spirochaetia	Spirochaetales	Spirochaetaceae	Treponema		GH3
Termite-2_GL0064503	Bacteria	Bacteroidetes						GH30_4
Termite-2_GL0023423	Bacteria	Bacteroidetes	Sphingobacteriia	Sphingobacteriales	Sphingobacteriaceae	Pedobacter	Pedobacter saltans	GH30_8
Termite-2_GL0098896	Bacteria	Bacteroidetes	Sphingobacteriia	Sphingobacteriales	Sphingobacteriaceae	Pedobacter	Pedobacter saltans	GH30_8
Termite-2_GL0068462	Bacteria	Bacteroidetes	Sphingobacteriia	Sphingobacteriales	Sphingobacteriaceae	Pedobacter	Pedobacter saltans	GH30_8
Termite-2_GL0078136	Bacteria	Bacteroidetes	Bacteroidia	Bacteroidales	Porphyromonadaceae	Dysgonomonas	Dysgonomonas mossii	GH30
Termite-2_GL0023999	Bacteria	Bacteroidetes						GH30
Termite-2_GL0002887	Bacteria	Firmicutes	Bacilli	Bacillales	Paenibacillaceae	Paenibacillus	Paenibacillus mucilaginosus	GH30
Termite-2_GL0038516	Bacteria	Ignavibacteria	Ignavibacteria	Ignavibacteriales	Ignavibacteriaceae	Melioribacter	Melioribacter roseus	GH30
Termite-2_GL0053929	Bacteria	Spirochaetes	Spirochaetia	Spirochaetales	Spirochaetaceae	Spirochaeta	Spirochaeta caldaria	GH30_1
Termite-2_GL0037161	Bacteria	Bacteroidetes	Bacteroidia	Bacteroidales	Porphyromonadaceae	Dysgonomonas	Dysgonomonas gadei	GH30_2
Termite-2_GL0096665	Bacteria	Bacteroidetes	Bacteroidia	Bacteroidales	Porphyromonadaceae	Tannerella		GH30_2
Termite-2_GL0077696	Bacteria	Bacteroidetes	Bacteroidia	Bacteroidales				GH30_2
Termite-2_GL0095764	Bacteria	Bacteroidetes	Bacteroidia	Bacteroidales				GH30_2
Termite-2_GL0001707	Bacteria							GH31
Termite-2_GL0131110	Bacteria	Spirochaetes	Spirochaetia	Spirochaetales	Spirochaetaceae	Treponema	Treponema primitia	GH31
Termite-2_GL0129217	Bacteria	Firmicutes	Clostridia	Clostridiales				GH31
Termite-2_GL0124892	Bacteria	Bacteroidetes	Bacteroidia	Bacteroidales	Porphyromonadaceae	Dysgonomonas	Dysgonomonas mossii	GH31
Termite-2_GL0125472	Bacteria	Spirochaetes	Spirochaetia	Spirochaetales	Spirochaetaceae	Treponema	Treponema azotonutricium	GH31
Termite-2_GL0065709	Bacteria	Firmicutes	Bacilli	Lactobacillales	Streptococcaceae	Lactococcus	Lactococcus lactis	GH31
Termite-2_GL0121985	Bacteria	Firmicutes	Bacilli					GH31
Termite-2_GL0065707	Bacteria	Firmicutes	Clostridia	Clostridiales				GH31
Termite-2_GL0127539	Bacteria	Firmicutes	Clostridia	Thermoanaerobacterales	Thermoanaerobacterales Family IV. Incertae Sedis	Mahella	Mahella australiensis	GH31
Termite-2_GL0102042	Bacteria	Proteobacteria	Gammaproteobacteria	Enterobacteriales	Enterobacteriaceae			GH31
Termite-2_GL0090328	Bacteria	Firmicutes	Clostridia	Clostridiales				GH31
Termite-2_GL0021057	Bacteria	Firmicutes	Clostridia	Thermoanaerobacterales	Thermoanaerobacterales Family III. Incertae Sedis	Caldicellulosiruptor	Caldicellulosiruptor kronotskyensis	GH31
Termite-2_GL0016856	Bacteria	Spirochaetes	Spirochaetia	Spirochaetales	Spirochaetaceae	Treponema	Treponema azotonutricium	GH31
Termite-2_GL0115164	Bacteria	Proteobacteria	Gammaproteobacteria	Enterobacteriales	Enterobacteriaceae	Salmonella	Salmonella enterica	GH31
Termite-2_GL0027821	Bacteria	Proteobacteria	Gammaproteobacteria	Enterobacteriales	Enterobacteriaceae			GH31
Termite-2_GL0094464	Bacteria	Proteobacteria	Gammaproteobacteria	Enterobacteriales	Enterobacteriaceae			GH31
Termite-2_GL0094707	Bacteria	Bacteroidetes	Bacteroidia	Bacteroidales				GH31
Termite-2_GL0084932	Bacteria	Firmicutes	Bacilli	Lactobacillales	Carnobacteriaceae	Carnobacterium	Carnobacterium maltaromaticum	GH32
Termite-2_GL0050883	Bacteria	Firmicutes	Bacilli	Lactobacillales	Enterococcaceae	Enterococcus		GH32
Termite-2_GL0102769	Bacteria	Firmicutes	Clostridia	Thermoanaerobacterales	Thermoanaerobacteraceae	Thermoanaerobacter	Thermoanaerobacter italicus	GH32
Termite-2_GL0030596	Bacteria	Firmicutes	Bacilli	Bacillales	Bacillaceae	Caldalkalibacillus	Caldalkalibacillus thermarum	GH32
[truncated: 1,053 more rows]

## Sheet: Table S5
Table S5. Genes and origin of free-living Prokaryotic genes coding enzymes participating in Wood–Ljungdahl pathway in the gut of termite C. gestroi harvested in Ha Noi, Vietnam
[truncated: 377 more rows]

[truncated: 5 more sheets: Table S6, Table S7, Table S8, Table S9, Table S10]
